# Supplementary material for: 4,4′-Trimethyl­enedipiperidiniumbenzene-1,4-dicarboxyl­ate
Source: Acta Crystallogr Sect E Struct Rep Online. 2009 Oct 23;65(Pt 11):o2822. doi: 10.1107/S1600536809042901 (PMC2970973; doi:10.1107/S1600536809042901)
Supplement: Supplementary file 1 [file e-65-o2822-sup1.cif]

##############################################################################
###                                                                        ###
###        Electronic paper (Acta Crystallographica Section E)             ###
###                                                                        ###
##############################################################################
#                                                                            #
# This CIF contains the data in a paper accepted for publication in Acta     #
# Crystallographica Section E. It conforms to the requirements of Notes      #
# for Authors for Section E, and has been peer reviewed under the auspices   #
# of the IUCr Commission on Journals.                                        #
#                                                                            #
# Full details of the Crystallographic Information File format               #
# are given in the paper "The Crystallographic Information File (CIF):       #
# a New Standard Archive File for Crystallography" by S. R. Hall, F. H.      #
# Allen and I. D. Brown [Acta Cryst. (1991), A47, 655-685].                  #
#                                                                            #
# The current version of the core CIF dictionary is obtainable from          #
# ftp://ftp.iucr.org/pub/cif_core.dic. The current version number is 2.4.    #
#                                                                            #
# Software is freely available for graphical display of the structure(s) in  #
# this CIF.  For information consult the CIF home page http://www.iucr.org/  #
# cif/home.html                                                              #
#                                                                            #
# This file may be used for bona fide research purposes within the           #
# scientific community so long as proper attribution is given to the journal # 
# article from which it was obtained.                                        #
#                                                                            #
##############################################################################
                                             
data_I
_audit_creation_method     SHELXL-97
_journal_date_recd_electronic     2009-10-10
_journal_date_accepted     2009-10-19
_journal_name_full     'Acta Crystallographica, Section E'
_journal_year     2009
_journal_volume     65
_journal_issue     11
_journal_page_first     o2822
_journal_page_last     o2822
_journal_paper_category     QO
_journal_coeditor_code     NC2162
_publ_contact_author_name     'Chia-Her Lin'
_publ_contact_author_address
; Department of Chemistry
  Chung-Yuan Christian University
  Chung-Li 320
  Taiwan R.O.C.
;
_publ_contact_author_email     chiaher@cycu.edu.tw
_publ_contact_author_fax     '886 3 265 3399'
_publ_contact_author_phone     '886 3 265 3315'
_publ_section_title
;
4,4'-Trimethylenedipiperidiniumbenzene-1,4-dicarboxylate
;
_publ_section_title_footnote     .
loop_
    _publ_author_name
    _publ_author_footnote
    _publ_author_address
    'Feng-Shuen Tseng' .
; Department of Chemistry
  Chung-Yuan Christian University
  Chung-Li 320
  Taiwan
;
    'Chia-Her Lin' .
; Department of Chemistry
  Chung-Yuan Christian University
  Chung-Li 320
  Taiwan
;
_chemical_name_systematic
;
 4,4'-Trimethylenedipiperidiniumbenzene-1,4-dicarboxylate
;
_chemical_name_common     ?
_chemical_formula_moiety     'C13 H28 N2, C8 H4 O4'
_chemical_formula_sum     'C21 H32 N2 O4'
_chemical_formula_iupac     'C13 H28 N2 2+ , C8 H4 O4 2-'
_chemical_formula_weight     376.49
_chemical_melting_point     ?
_symmetry_cell_setting     monoclinic
_symmetry_space_group_name_H-M     'C 2/c'
_symmetry_space_group_name_hall     '-C 2yc '
loop_
    _symmetry_equiv_pos_as_xyz
    'x, y, z'
    '-x, y, -z+1/2'
    'x+1/2, y+1/2, z'
    '-x+1/2, y+1/2, -z+1/2'
    '-x, -y, -z'
    'x, -y, z-1/2'
    '-x+1/2, -y+1/2, -z'
    'x+1/2, -y+1/2, z-1/2'
_cell_length_a     20.2902(18)
_cell_length_b     8.4534(8)
_cell_length_c     11.8815(9)
_cell_angle_alpha     90.00
_cell_angle_beta     108.610(3)
_cell_angle_gamma     90.00
_cell_volume     1931.4(3)
_cell_formula_units_Z     4
_cell_measurement_reflns_used     2292
_cell_measurement_theta_min     2.997
_cell_measurement_theta_max     26.128
_cell_measurement_temperature     295(2)
_exptl_crystal_description     columnar
_exptl_crystal_colour     colourless
_exptl_crystal_size_max     0.25
_exptl_crystal_size_mid     0.20
_exptl_crystal_size_min     0.20
_exptl_crystal_density_diffrn     1.295
_exptl_crystal_density_meas     ?
_exptl_crystal_density_method     'not measured'
_exptl_crystal_F_000     816
_exptl_absorpt_coefficient_mu     0.089
_exptl_absorpt_correction_type     multi-scan
_exptl_absorpt_process_details     '(SADABS; Bruker, 2008)'
_exptl_absorpt_correction_T_min     0.9780
_exptl_absorpt_correction_T_max     0.9824
_exptl_special_details
;
 ?
;
_diffrn_ambient_temperature     295(2)
_diffrn_radiation_type     MoK\a
_diffrn_radiation_wavelength     0.71073
_diffrn_radiation_source     'fine-focus sealed tube'
_diffrn_radiation_monochromator     graphite
_diffrn_measurement_device_type     'Bruker APEXII CCD'
_diffrn_measurement_method     '\f and \w scans'
_diffrn_detector_area_resol_mean     8.3333
_diffrn_reflns_number     9090
_diffrn_reflns_av_R_equivalents     0.1136
_diffrn_reflns_av_sigmaI/netI     0.1213
_diffrn_reflns_theta_min     2.12
_diffrn_reflns_theta_max     28.33
_diffrn_reflns_theta_full     28.33
_diffrn_measured_fraction_theta_max     0.949
_diffrn_measured_fraction_theta_full     0.949
_diffrn_reflns_limit_h_min     -25
_diffrn_reflns_limit_h_max     26
_diffrn_reflns_limit_k_min     -11
_diffrn_reflns_limit_k_max     9
_diffrn_reflns_limit_l_min     -10
_diffrn_reflns_limit_l_max     14
_refine_special_details
;
 Refinement of F^2^ against ALL reflections.  The weighted R-factor wR and
 goodness of fit S are based on F^2^, conventional R-factors R are based
 on F, with F set to zero for negative F^2^. The threshold expression of
 F^2^ > 2sigma(F^2^) is used only for calculating R-factors(gt) etc. and is
 not relevant to the choice of reflections for refinement.  R-factors based
 on F^2^ are statistically about twice as large as those based on F, and R-
 factors based on ALL data will be even larger.
;
_reflns_number_total     2286
_reflns_number_gt     1073
_reflns_threshold_expression     >2sigma(I)
_refine_ls_structure_factor_coef     Fsqd
_refine_ls_matrix_type     full
_refine_ls_R_factor_all     0.1148
_refine_ls_R_factor_gt     0.0462
_refine_ls_wR_factor_gt     0.0824
_refine_ls_wR_factor_ref     0.0949
_refine_ls_goodness_of_fit_ref     0.815
_refine_ls_restrained_S_all     0.815
_refine_ls_number_reflns     2286
_refine_ls_number_parameters     124
_refine_ls_number_restraints     0
_refine_ls_hydrogen_treatment     constr
_refine_ls_weighting_scheme     calc
_refine_ls_weighting_details
         'calc w=1/[\s^2^(Fo^2^)+(0.0287P)^2^+0.0000P] where P=(Fo^2^+2Fc^2^)/3'
_atom_sites_solution_hydrogens     geom
_atom_sites_solution_primary     direct
_atom_sites_solution_secondary     difmap
_refine_ls_shift/su_max     0.000
_refine_ls_shift/su_mean     0.000
_refine_diff_density_max     0.181
_refine_diff_density_min     -0.204
_refine_ls_extinction_method     SHELXL
_refine_ls_extinction_coef     0.0026(5)
_refine_ls_extinction_expression
                                  'Fc^*^=kFc[1+0.001xFc^2^\l^3^/sin(2\q)]^-1/4^'
loop_
    _atom_type_symbol
    _atom_type_description
    _atom_type_scat_dispersion_real
    _atom_type_scat_dispersion_imag
    _atom_type_scat_source
    'C' 'C' 0.0033 0.0016
                         'International Tables Vol C Tables 4.2.6.8 and 6.1.1.4'
    'H' 'H' 0.0000 0.0000
                         'International Tables Vol C Tables 4.2.6.8 and 6.1.1.4'
    'N' 'N' 0.0061 0.0033
                         'International Tables Vol C Tables 4.2.6.8 and 6.1.1.4'
    'O' 'O' 0.0106 0.0060
                         'International Tables Vol C Tables 4.2.6.8 and 6.1.1.4'
_computing_data_collection     'APEX2 (Bruker, 2008)'
_computing_cell_refinement     'SAINT-Plus (Bruker, 2008)'
_computing_data_reduction     'SAINT-Plus (Bruker, 2008)'
_computing_structure_solution     'SHELXS-97 (Sheldrick, 2008)'
_computing_structure_refinement     'SHELXL-97 (Sheldrick, 2008)'
_computing_molecular_graphics     'DIAMOND (Brandenburg, 2009)'
_computing_publication_material     'SHELXTL (Sheldrick, 2008)'
loop_
    _atom_site_type_symbol
    _atom_site_label
    _atom_site_fract_x
    _atom_site_fract_y
    _atom_site_fract_z
    _atom_site_U_iso_or_equiv
    _atom_site_adp_type
    _atom_site_calc_flag
    _atom_site_refinement_flags
    _atom_site_occupancy
    _atom_site_disorder_assembly
    _atom_site_disorder_group
    N N1 -0.28726(7) 0.06898(17) -0.42869(12) 0.0323(4) Uani d . 1 . .
    H H1N1 -0.3055 0.1498 -0.4782 0.039 Uiso calc R 1 . .
    H H2N1 -0.2517 0.0285 -0.4493 0.039 Uiso calc R 1 . .
    C C4 -0.38067(9) 0.0846(2) -0.28506(14) 0.0280(4) Uani d . 1 . .
    H H4A -0.3658 -0.0015 -0.2272 0.034 Uiso calc R 1 . .
    C C5 -0.44100(9) 0.1711(2) -0.26231(15) 0.0308(5) Uani d . 1 . .
    H H5A -0.4226 0.2327 -0.1902 0.037 Uiso calc R 1 . .
    H H5B -0.4601 0.2450 -0.3269 0.037 Uiso calc R 1 . .
    C C7 -0.5000 0.0702(3) -0.2500 0.0322(7) Uani d S 1 . .
    H H7A -0.4829 0.0036 -0.1814 0.039 Uiso d R 1 . .
    C C8 -0.34100(9) -0.0545(2) -0.44141(16) 0.0343(5) Uani d . 1 . .
    H H8A -0.3213 -0.1429 -0.3896 0.041 Uiso calc R 1 . .
    H H8B -0.3569 -0.0929 -0.5226 0.041 Uiso calc R 1 . .
    C C9 -0.26075(9) 0.1290(2) -0.30457(15) 0.0379(5) Uani d . 1 . .
    H H9A -0.2259 0.2099 -0.2988 0.045 Uiso calc R 1 . .
    H H9B -0.2390 0.0432 -0.2515 0.045 Uiso calc R 1 . .
    C C10 -0.40175(9) 0.0137(2) -0.40950(15) 0.0310(5) Uani d . 1 . .
    H H10A -0.4357 -0.0692 -0.4152 0.037 Uiso calc R 1 . .
    H H10B -0.4238 0.0950 -0.4667 0.037 Uiso calc R 1 . .
    C C13 -0.31977(9) 0.1974(2) -0.26785(16) 0.0354(5) Uani d . 1 . .
    H H13A -0.3364 0.2927 -0.3136 0.042 Uiso calc R 1 . .
    H H13B -0.3020 0.2274 -0.1848 0.042 Uiso calc R 1 . .
    O O1 -0.13904(7) 0.19495(16) -0.41743(12) 0.0428(4) Uani d . 1 . .
    O O2 -0.18035(7) -0.03599(17) -0.50059(12) 0.0522(4) Uani d . 1 . .
    C C6 -0.06382(9) 0.0291(2) -0.48175(15) 0.0290(4) Uani d . 1 . .
    C C11 -0.13273(10) 0.0646(2) -0.46455(16) 0.0346(5) Uani d . 1 . .
    C C12 -0.05893(10) -0.0776(2) -0.56701(16) 0.0345(5) Uani d . 1 . .
    H H12A -0.0986 -0.1304 -0.6131 0.041 Uiso calc R 1 . .
    C C14 -0.00395(10) 0.1067(2) -0.41537(15) 0.0345(5) Uani d . 1 . .
    H H14A -0.0062 0.1796 -0.3580 0.041 Uiso calc R 1 . .
loop_
    _atom_site_aniso_label
    _atom_site_aniso_U_11
    _atom_site_aniso_U_22
    _atom_site_aniso_U_33
    _atom_site_aniso_U_12
    _atom_site_aniso_U_13
    _atom_site_aniso_U_23
    N1 0.0262(9) 0.0356(10) 0.0398(10) 0.0020(7) 0.0173(7) 0.0003(7)
    C4 0.0246(10) 0.0315(11) 0.0309(11) -0.0002(9) 0.0130(8) 0.0033(8)
    C5 0.0279(11) 0.0354(12) 0.0339(11) -0.0001(9) 0.0164(8) -0.0012(8)
    C7 0.0281(15) 0.0353(17) 0.0388(16) 0.000 0.0186(12) 0.000
    C8 0.0299(11) 0.0354(12) 0.0406(12) -0.0022(9) 0.0154(9) -0.0048(9)
    C9 0.0271(11) 0.0500(13) 0.0378(12) -0.0074(10) 0.0121(9) -0.0076(9)
    C10 0.0233(10) 0.0347(12) 0.0371(11) -0.0039(9) 0.0125(8) -0.0012(9)
    C13 0.0305(12) 0.0445(13) 0.0342(11) -0.0034(10) 0.0148(9) -0.0055(9)
    O1 0.0409(9) 0.0385(9) 0.0579(9) 0.0085(7) 0.0281(7) 0.0027(7)
    O2 0.0315(9) 0.0544(10) 0.0797(11) -0.0039(8) 0.0303(7) -0.0104(8)
    C6 0.0255(11) 0.0287(11) 0.0377(11) 0.0039(9) 0.0170(8) 0.0077(9)
    C11 0.0306(12) 0.0374(13) 0.0417(12) 0.0074(11) 0.0199(9) 0.0108(10)
    C12 0.0265(11) 0.0358(13) 0.0421(12) 0.0002(9) 0.0123(9) -0.0004(9)
    C14 0.0355(12) 0.0336(13) 0.0382(12) 0.0044(10) 0.0173(9) -0.0007(9)
_geom_special_details
;
 All esds (except the esd in the dihedral angle between two l.s. planes)
 are estimated using the full covariance matrix.  The cell esds are taken
 into account individually in the estimation of esds in distances, angles
 and torsion angles; correlations between esds in cell parameters are only
 used when they are defined by crystal symmetry.  An approximate (isotropic)
 treatment of cell esds is used for estimating esds involving l.s. planes.
;
loop_
    _geom_bond_atom_site_label_1
    _geom_bond_atom_site_label_2
    _geom_bond_site_symmetry_2
    _geom_bond_distance
    _geom_bond_publ_flag
    N1 C8 . 1.482(2) ?
    N1 C9 . 1.488(2) ?
    N1 H1N1 . 0.9000 ?
    N1 H2N1 . 0.9000 ?
    C4 C13 . 1.522(2) ?
    C4 C5 . 1.522(2) ?
    C4 C10 . 1.525(2) ?
    C4 H4A . 0.9800 ?
    C5 C7 . 1.515(2) ?
    C5 H5A . 0.9700 ?
    C5 H5B . 0.9700 ?
    C7 C5 2_454 1.514(2) ?
    C7 H7A . 0.9598 ?
    C8 C10 . 1.514(2) ?
    C8 H8A . 0.9700 ?
    C8 H8B . 0.9700 ?
    C9 C13 . 1.514(2) ?
    C9 H9A . 0.9700 ?
    C9 H9B . 0.9700 ?
    C10 H10A . 0.9700 ?
    C10 H10B . 0.9700 ?
    C13 H13A . 0.9700 ?
    C13 H13B . 0.9700 ?
    O1 C11 . 1.261(2) ?
    O2 C11 . 1.255(2) ?
    C6 C12 . 1.383(2) ?
    C6 C14 . 1.384(2) ?
    C6 C11 . 1.506(2) ?
    C12 C14 5_554 1.379(2) ?
    C12 H12A . 0.9300 ?
    C14 C12 5_554 1.379(2) ?
    C14 H14A . 0.9300 ?
loop_
    _geom_angle_atom_site_label_1
    _geom_angle_atom_site_label_2
    _geom_angle_atom_site_label_3
    _geom_angle_site_symmetry_1
    _geom_angle_site_symmetry_3
    _geom_angle
    _geom_angle_publ_flag
    C8 N1 C9 . . 111.26(13) ?
    C8 N1 H1N1 . . 109.4 ?
    C9 N1 H1N1 . . 109.4 ?
    C8 N1 H2N1 . . 109.4 ?
    C9 N1 H2N1 . . 109.4 ?
    H1N1 N1 H2N1 . . 108.0 ?
    C13 C4 C5 . . 109.83(14) ?
    C13 C4 C10 . . 109.95(14) ?
    C5 C4 C10 . . 111.61(14) ?
    C13 C4 H4A . . 108.5 ?
    C5 C4 H4A . . 108.5 ?
    C10 C4 H4A . . 108.5 ?
    C7 C5 C4 . . 116.86(15) ?
    C7 C5 H5A . . 108.1 ?
    C4 C5 H5A . . 108.1 ?
    C7 C5 H5B . . 108.1 ?
    C4 C5 H5B . . 108.1 ?
    H5A C5 H5B . . 107.3 ?
    C5 C7 C5 2_454 . 111.4(2) ?
    C5 C7 H7A 2_454 . 109.3 ?
    C5 C7 H7A . . 109.3 ?
    N1 C8 C10 . . 109.74(15) ?
    N1 C8 H8A . . 109.7 ?
    C10 C8 H8A . . 109.7 ?
    N1 C8 H8B . . 109.7 ?
    C10 C8 H8B . . 109.7 ?
    H8A C8 H8B . . 108.2 ?
    N1 C9 C13 . . 110.28(14) ?
    N1 C9 H9A . . 109.6 ?
    C13 C9 H9A . . 109.6 ?
    N1 C9 H9B . . 109.6 ?
    C13 C9 H9B . . 109.6 ?
    H9A C9 H9B . . 108.1 ?
    C8 C10 C4 . . 113.16(14) ?
    C8 C10 H10A . . 108.9 ?
    C4 C10 H10A . . 108.9 ?
    C8 C10 H10B . . 108.9 ?
    C4 C10 H10B . . 108.9 ?
    H10A C10 H10B . . 107.8 ?
    C9 C13 C4 . . 113.86(15) ?
    C9 C13 H13A . . 108.8 ?
    C4 C13 H13A . . 108.8 ?
    C9 C13 H13B . . 108.8 ?
    C4 C13 H13B . . 108.8 ?
    H13A C13 H13B . . 107.7 ?
    C12 C6 C14 . . 118.11(16) ?
    C12 C6 C11 . . 121.05(17) ?
    C14 C6 C11 . . 120.80(17) ?
    O2 C11 O1 . . 124.56(18) ?
    O2 C11 C6 . . 117.75(18) ?
    O1 C11 C6 . . 117.67(18) ?
    C14 C12 C6 5_554 . 120.88(17) ?
    C14 C12 H12A 5_554 . 119.6 ?
    C6 C12 H12A . . 119.6 ?
    C12 C14 C6 5_554 . 121.00(17) ?
    C12 C14 H14A 5_554 . 119.5 ?
    C6 C14 H14A . . 119.5 ?
loop_
    _geom_hbond_atom_site_label_D
    _geom_hbond_atom_site_label_H
    _geom_hbond_atom_site_label_A
    _geom_hbond_site_symmetry_A
    _geom_hbond_distance_DH
    _geom_hbond_distance_HA
    _geom_hbond_distance_DA
    _geom_hbond_angle_DHA
    N1 H1N1 O1 7_454 0.90 1.91 2.7958(19) 168.9
    N1 H2N1 O2 . 0.90 1.82 2.7213(18) 174.2
    N1 H2N1 O1 . 0.90 2.61 3.1528(19) 119.8
