# Supplementary material for: 4,4′-Trimethyl­enedipiperidiniumbenzene-1,4-dicarboxyl­ate
Source: Acta Crystallogr Sect E Struct Rep Online. 2009 Oct 23;65(Pt 11):o2822. doi: 10.1107/S1600536809042901 (PMC2970973; doi:10.1107/S1600536809042901)
Supplement: Supplementary file 2 [file e-65-o2822-Isup2.hkl]

# 
# h,k,l, Fc-squared, Fo-squared, sigma(Fo-squared) and status flag 
# 
data_I
_shelx_title ' NC2162 in  C2/c' 
_shelx_refln_list_code          4 
_shelx_F_calc_maximum      261.47 
_exptl_crystal_F_000       816.00 
_reflns_d_resolution_high  0.7488 
 
loop_ 
 _symmetry_equiv_pos_as_xyz 
 'x, y, z' 
 '-x, y, -z+1/2' 
 'x+1/2, y+1/2, z' 
 '-x+1/2, y+1/2, -z+1/2' 
 '-x, -y, -z' 
 'x, -y, z-1/2' 
 '-x+1/2, -y+1/2, -z' 
 'x+1/2, -y+1/2, z-1/2' 
 
_cell_length_a    20.2902 
_cell_length_b     8.4534 
_cell_length_c    11.8815 
_cell_angle_alpha  90.000 
_cell_angle_beta  108.610 
_cell_angle_gamma  90.000 
 
_shelx_F_squared_multiplier     1.000 
 
loop_ 
 _refln_index_h 
 _refln_index_k 
 _refln_index_l 
 _refln_F_squared_calc 
 _refln_F_squared_meas 
 _refln_F_squared_sigma 
 _refln_observed_status 
   2   0   0      311.04      283.03     13.04 o 
   4   0   0     4048.71     4018.19    106.87 o 
   6   0   0     2007.74     2180.41    113.94 o 
   8   0   0       90.31      131.46     24.99 o 
  10   0   0      492.82      521.83     45.26 o 
  12   0   0      212.68      241.70     36.77 o 
  14   0   0      800.16      754.06     53.54 o 
  16   0   0     3346.55     3312.26    150.95 o 
  18   0   0      849.51      843.21     98.74 o 
  20   0   0       29.41       75.16     77.08 o 
  22   0   0      119.80      101.15     93.13 o 
  24   0   0       55.30      113.18     97.48 o 
   1   1   0       62.12      112.72      9.94 o 
   3   1   0     3497.24     2923.08     85.85 o 
   5   1   0       73.70      105.53     14.77 o 
   7   1   0      571.01      486.56     26.25 o 
   9   1   0     5218.84     5276.73    150.62 o 
  11   1   0        8.03        9.70     15.56 o 
  13   1   0       13.81       16.01     18.10 o 
  15   1   0     1717.47     1736.21     63.69 o 
  17   1   0      447.55      412.33     55.04 o 
  19   1   0      537.28      528.30     70.81 o 
  21   1   0       51.96       43.19     42.53 o 
  23   1   0       12.14       43.77     61.15 o 
  25   1   0      278.39      324.11     93.64 o 
   0   2   0    27260.31    27044.14    366.26 o 
   2   2   0      164.06      159.01     14.88 o 
   4   2   0      254.28      243.39     19.96 o 
   6   2   0      261.34      256.63     15.68 o 
   8   2   0       72.14       57.60     16.55 o 
  10   2   0      614.99      556.74     34.98 o 
  12   2   0      148.57      125.83     23.32 o 
  14   2   0        3.15      -10.90     17.67 o 
  16   2   0       20.84        9.60     28.07 o 
  18   2   0      409.01      436.81     66.94 o 
  20   2   0       22.16        9.21     39.22 o 
  22   2   0       45.48       44.42     45.26 o 
  24   2   0        1.94       33.16     47.96 o 
   1   3   0        0.33        1.39     11.27 o 
   3   3   0       56.17       50.90     13.96 o 
   5   3   0     1288.69     1276.22     39.43 o 
   7   3   0     6352.46     6764.78    171.82 o 
   9   3   0     4651.08     4914.72    128.85 o 
  11   3   0       23.15       21.88     13.42 o 
  13   3   0      304.25      291.11     26.30 o 
  15   3   0       56.14       37.06     25.02 o 
  17   3   0     1870.11     1527.06    102.13 o 
  19   3   0      505.15      519.83     74.39 o 
  21   3   0       19.53        4.81     41.34 o 
  23   3   0       72.34       96.95     56.78 o 
   0   4   0       25.77       17.55     18.92 o 
   2   4   0      114.22      116.25     17.20 o 
   4   4   0     2235.76     2320.85     51.99 o 
   6   4   0       38.77       18.01     15.04 o 
   8   4   0     1512.69     1605.87     54.59 o 
  10   4   0       19.48        8.47     18.06 o 
  12   4   0        8.93      -12.05     19.25 o 
  14   4   0      185.59      161.43     46.81 o 
  16   4   0      216.84      125.28     45.42 o 
  18   4   0       81.14       61.01     45.01 o 
  20   4   0       14.26       21.86     43.92 o 
  22   4   0       13.65       39.54     50.09 o 
  24   4   0      105.30      145.96    117.36 o 
   1   5   0       73.35       66.27     17.45 o 
   3   5   0     1947.35     2002.53     56.95 o 
   5   5   0        0.05       -8.36     15.37 o 
   7   5   0      133.60      150.21     24.22 o 
   9   5   0      115.63      101.73     23.61 o 
  11   5   0      986.41      991.54     55.10 o 
  13   5   0       22.70       10.65     36.46 o 
  15   5   0       28.10      -15.59     42.66 o 
  17   5   0       52.32       46.22     42.98 o 
  19   5   0      106.21       52.06     46.87 o 
  21   5   0      123.06      114.96     57.14 o 
  23   5   0        8.33      115.61    108.12 o 
   0   6   0      345.00      296.22     39.34 o 
   2   6   0        4.62        5.63     16.86 o 
   4   6   0       92.93      113.25     23.57 o 
   6   6   0      158.61      154.25     26.82 o 
   8   6   0      554.20      581.43     43.79 o 
  10   6   0       74.86       33.20     37.15 o 
  12   6   0      192.70      181.79     62.17 o 
  14   6   0      229.54      335.01     78.89 o 
  16   6   0       46.45       39.37     54.41 o 
  18   6   0      123.36       86.96     52.16 o 
  20   6   0       20.71       85.69     56.03 o 
   1   7   0       55.14       82.51     28.60 o 
   3   7   0       24.73       13.80     29.11 o 
   5   7   0      652.23      690.81     66.59 o 
   7   7   0        4.97        1.85     38.77 o 
   9   7   0       19.56       19.87     42.57 o 
  11   7   0      293.99      258.86     73.26 o 
  13   7   0        0.87       21.44     52.84 o 
  15   7   0        1.28      -19.72     47.10 o 
  17   7   0        0.79       46.02     58.08 o 
  19   7   0       87.60       80.94     55.63 o 
   0   8   0     1446.12     1382.56    170.90 o 
   2   8   0       60.04      127.84     56.40 o 
   4   8   0      377.23      298.20     75.95 o 
   6   8   0      385.88      370.04     80.75 o 
   8   8   0       86.72       79.69     55.92 o 
  10   8   0      221.96      185.60     72.09 o 
  12   8   0      230.37      300.52     84.21 o 
  14   8   0      237.84      262.07     81.81 o 
  16   8   0       45.76       88.92     66.63 o 
  18   8   0       26.90       24.80     62.30 o 
   1   9   0       38.83       60.09     54.65 o 
   3   9   0       77.03       74.23     57.80 o 
   5   9   0      242.04      197.27     71.73 o 
   7   9   0        1.07       34.38     55.96 o 
   9   9   0        0.21        7.70     50.44 o 
  11   9   0        5.21      -13.68     50.43 o 
  13   9   0       95.93      166.67     75.04 o 
  15   9   0       49.54       57.09     68.77 o 
   0  10   0       22.96      -29.47     65.92 o 
   2  10   0       44.62       73.27     60.48 o 
   4  10   0       11.24      -36.37     47.28 o 
   6  10   0        0.44       14.34     56.03 o 
   8  10   0       92.52       51.18     61.71 o 
  10  10   0       79.34       89.09     66.38 o 
   1  11   0       15.45       25.97     60.08 o 
   3  11   0        3.37       -9.50     51.86 o 
   5  11   0       36.05       86.15     68.20 o 
 -25   1   1       23.39       14.80     66.04 o 
 -23   1   1       47.47       29.83     55.77 o 
 -21   1   1       12.02        6.75     38.61 o 
 -19   1   1        1.14       11.13     35.07 o 
 -17   1   1      144.12      139.36     33.69 o 
 -15   1   1      506.37      545.82     39.63 o 
 -13   1   1      161.34      143.18     24.11 o 
 -11   1   1       55.88       65.81     17.98 o 
  -9   1   1     3213.77     3566.61    167.09 o 
  -7   1   1      668.35      687.57     31.08 o 
  -5   1   1     1864.48     1454.76    147.92 o 
  -3   1   1      975.13      926.62     25.37 o 
  -1   1   1      315.82      378.82     11.65 o 
   1   1   1    10887.93    10046.45    180.44 o 
   3   1   1      458.44      356.66     17.33 o 
   5   1   1        5.58       -2.04     10.15 o 
   7   1   1     5911.69     6035.60    168.87 o 
   9   1   1      450.86      416.41     25.53 o 
  11   1   1      455.52      235.94     68.30 o 
  13   1   1     1028.25      974.30     71.79 o 
  15   1   1       11.93       22.59     24.45 o 
  17   1   1     1143.74     1107.34     77.09 o 
  19   1   1       71.57       72.05     43.00 o 
  21   1   1       25.78       47.63     44.83 o 
  23   1   1        0.08      -35.62     42.61 o 
 -24   2   1        1.76      -10.56     46.73 o 
 -22   2   1       40.05       52.88     45.62 o 
 -20   2   1        7.55        5.51     39.80 o 
 -18   2   1      218.24      204.07     52.64 o 
 -16   2   1     3224.25     3279.80    166.01 o 
 -14   2   1      263.94      268.50     30.98 o 
 -12   2   1      482.40      536.70     42.35 o 
 -10   2   1      262.22      297.84     23.60 o 
  -8   2   1     8968.02     8926.14    244.73 o 
  -6   2   1    10318.56     9737.73    245.00 o 
  -4   2   1      663.26      382.26     69.36 o 
  -2   2   1      698.35      529.71     52.95 o 
   0   2   1    41529.87    42698.46    362.30 o 
   2   2   1      113.96      102.76     11.17 o 
   4   2   1      746.06      682.59     24.19 o 
   6   2   1     2959.82     2788.21     74.95 o 
   8   2   1      650.75      524.07     62.93 o 
  10   2   1      267.93      108.13     40.94 o 
  12   2   1      161.99      135.77     28.47 o 
  14   2   1        2.51       16.29     22.82 o 
  16   2   1      202.54      163.83     40.83 o 
  18   2   1      139.51      188.89     53.27 o 
  20   2   1       49.63       30.65     40.96 o 
  22   2   1        6.75        5.19     44.23 o 
  24   2   1        1.35       -5.60     49.13 o 
 -25   3   1        3.66       -6.70     50.88 o 
 -23   3   1       35.79       -1.03     44.86 o 
 -21   3   1        2.09       -2.09     41.24 o 
 -19   3   1        5.99       33.42     40.28 o 
 -17   3   1       36.09       60.54     38.51 o 
 -15   3   1      241.21      282.76     32.85 o 
 -13   3   1      213.09      241.57     25.47 o 
 -11   3   1     3445.67     3712.22    101.41 o 
  -9   3   1     3230.52     3408.25     94.69 o 
  -7   3   1     3837.88     3993.87    117.42 o 
  -5   3   1     2968.42     3046.86     77.54 o 
  -3   3   1       47.16       25.80     11.79 o 
  -1   3   1       16.56        4.91      8.67 o 
   1   3   1       40.53       56.88      9.73 o 
   3   3   1     1199.37      971.27     92.33 o 
   5   3   1      506.27      369.84     55.16 o 
   7   3   1     1599.06     1190.95    269.23 o 
   9   3   1     2414.66     1949.08    253.33 o 
  11   3   1      337.42      384.98     34.97 o 
  13   3   1      357.52      347.00     39.46 o 
  15   3   1      175.56      191.86     43.72 o 
  17   3   1       55.63       30.57     37.33 o 
  19   3   1        1.20      -12.84     36.25 o 
  21   3   1       16.51       -0.78     41.51 o 
  23   3   1       14.82       21.74     49.31 o 
 -24   4   1        2.34        8.86     49.71 o 
 -22   4   1        9.31       18.21     44.12 o 
 -20   4   1       26.30        9.49     42.69 o 
 -18   4   1      148.39      127.34     50.21 o 
 -16   4   1        2.97       26.26     43.53 o 
 -14   4   1      261.64      198.11     39.89 o 
 -12   4   1      311.53      322.73     33.93 o 
 -10   4   1      671.06      664.84     40.02 o 
  -8   4   1     3393.61     3421.67    143.00 o 
  -6   4   1     1550.81     1595.44     46.17 o 
  -4   4   1     1655.39     1708.27     45.26 o 
  -2   4   1      154.69      144.24     18.00 o 
   0   4   1       17.50       17.87     12.04 o 
   2   4   1     1610.25     1354.03    154.74 o 
   4   4   1      116.22      117.70     17.80 o 
   6   4   1       93.34       76.72     14.06 o 
   8   4   1      193.22      161.97     22.92 o 
  10   4   1      861.30      868.96     48.70 o 
  12   4   1        4.46        2.42     22.28 o 
  14   4   1        6.47        2.79     28.37 o 
  16   4   1        0.15       34.51     38.95 o 
  18   4   1        3.35       -3.94     35.70 o 
  20   4   1        0.00       37.09     45.81 o 
  22   4   1       31.00        6.81     44.41 o 
 -23   5   1      151.76      188.30     68.95 o 
 -21   5   1        3.46        1.14     45.10 o 
 -19   5   1       37.20       63.82     49.62 o 
 -17   5   1      208.96       73.98     58.39 o 
 -15   5   1       52.07       85.46     50.08 o 
 -13   5   1      298.07      251.84     55.33 o 
 -11   5   1       37.36       33.29     22.45 o 
  -9   5   1      658.47      727.18     40.70 o 
  -7   5   1     2541.92     2604.04     52.88 o 
  -5   5   1      206.32      208.77     24.81 o 
  -3   5   1      125.06      135.48     21.19 o 
  -1   5   1       56.97       39.83     16.05 o 
   1   5   1       23.54       25.76     15.14 o 
   3   5   1       93.75       59.04     17.95 o 
   5   5   1      566.04      580.33     28.16 o 
   7   5   1      245.27      257.15     29.83 o 
   9   5   1      655.32      670.42     43.50 o 
  11   5   1     1382.21     1402.23     92.19 o 
  13   5   1      824.37      680.01     73.41 o 
  15   5   1      123.89       66.86     43.47 o 
  17   5   1       19.68       17.06     40.71 o 
  19   5   1       12.62       36.27     45.72 o 
  21   5   1       30.31      -10.70     46.96 o 
 -22   6   1      110.88      125.43     64.91 o 
 -20   6   1       11.09       26.82     49.45 o 
 -18   6   1        0.74        0.14     50.29 o 
 -16   6   1      166.15      176.43     70.15 o 
 -14   6   1        0.02        2.87     42.65 o 
 -12   6   1     1778.06     1858.28    135.32 o 
 -10   6   1      269.32      294.59     51.24 o 
  -8   6   1       17.38       10.56     20.54 o 
  -6   6   1      269.22      229.40     29.17 o 
  -4   6   1        2.28        3.62     17.57 o 
  -2   6   1      342.37      383.96     30.71 o 
   0   6   1      309.75      280.72     27.80 o 
   2   6   1      301.51      315.46     30.36 o 
   4   6   1      675.04      717.89     41.37 o 
   6   6   1      917.43      885.87     46.11 o 
   8   6   1      870.82      843.13     61.74 o 
  10   6   1        7.67       10.05     35.21 o 
  12   6   1      484.16      494.20     83.56 o 
  14   6   1       29.50       37.19     50.11 o 
  16   6   1       27.68        8.17     40.41 o 
  18   6   1        7.39      -17.16     40.88 o 
  20   6   1        9.49      -14.36     45.76 o 
 -19   7   1      103.62      128.77    113.44 o 
 -17   7   1        7.46        4.44     55.37 o 
 -15   7   1        0.07       10.53     53.58 o 
 -13   7   1      419.23      286.99    128.12 o 
 -11   7   1      331.88      298.51     75.38 o 
  -9   7   1      115.24      125.04     56.15 o 
  -7   7   1        2.40       12.83     35.07 o 
  -5   7   1        6.26       26.09     32.13 o 
  -3   7   1       72.08       71.27     31.56 o 
  -1   7   1       27.89       17.05     25.90 o 
   1   7   1       96.72       92.22     30.33 o 
   3   7   1     1057.16     1024.38     73.25 o 
   5   7   1      310.68      305.98     46.32 o 
   7   7   1      458.07      440.36     79.24 o 
   9   7   1       29.52       50.30     49.81 o 
  11   7   1       46.35       75.31     53.18 o 
  13   7   1      357.71      342.59     84.38 o 
  15   7   1       53.70      147.39     67.44 o 
  17   7   1       59.15       38.72     51.22 o 
  19   7   1        4.06      -21.03     45.81 o 
 -18   8   1       11.22       16.33     59.99 o 
 -16   8   1       33.04       23.86     89.20 o 
 -14   8   1       35.32       61.38     62.63 o 
 -12   8   1      228.07      277.31     82.70 o 
 -10   8   1      131.95       83.64     60.72 o 
  -8   8   1      120.65      162.62     65.60 o 
  -6   8   1        4.60       12.58     42.45 o 
  -4   8   1      324.32      321.85     75.54 o 
  -2   8   1        2.16      -13.49     39.26 o 
   0   8   1      125.21       86.40     50.12 o 
   2   8   1        2.21      -19.07     36.66 o 
   4   8   1       67.92       90.22     53.33 o 
   6   8   1      399.99      374.17    102.04 o 
   8   8   1      128.38       90.46     56.97 o 
  10   8   1        2.38       33.27     51.27 o 
  12   8   1      371.74      385.40     91.58 o 
  14   8   1       36.69       -2.89     50.42 o 
  16   8   1       39.96       58.26     62.41 o 
 -15   9   1        0.59      -15.29     56.44 o 
 -13   9   1       49.55       35.28     60.05 o 
 -11   9   1       39.97       31.47     59.25 o 
  -9   9   1       50.79       50.86     56.78 o 
  -7   9   1        0.06      -36.23     46.43 o 
  -5   9   1      669.42      696.77    102.34 o 
  -3   9   1       41.63       23.80     47.52 o 
  -1   9   1       33.06       23.26     48.55 o 
   1   9   1      140.12      147.24     64.78 o 
   3   9   1      208.73      148.36     78.13 o 
   5   9   1      287.15      249.63     73.54 o 
   7   9   1        5.89       63.92     53.24 o 
   9   9   1       78.67       57.12     59.29 o 
  11   9   1      293.98      296.01     92.26 o 
  13   9   1       52.72       36.88     60.19 o 
 -12  10   1        0.64       11.84     60.37 o 
 -10  10   1        2.73       14.80     58.09 o 
  -8  10   1        3.45      -17.91     56.43 o 
  -6  10   1      144.27      175.29     75.48 o 
  -4  10   1      167.59      144.25     68.99 o 
  -2  10   1       48.58      -11.07     51.80 o 
   0  10   1       91.48      104.25     65.11 o 
   2  10   1       21.07        7.20     50.52 o 
   4  10   1       31.31       47.67     57.84 o 
   6  10   1      235.28      232.23     82.12 o 
   8  10   1       43.11       46.81     61.67 o 
  10  10   1        9.49       42.65     60.95 o 
  -5  11   1       46.07       47.72     65.77 o 
  -3  11   1      240.06      231.92     86.76 o 
  -1  11   1       30.19      -24.88     60.25 o 
   1  11   1       12.18      -37.75     51.06 o 
   3  11   1       32.31       99.96     66.32 o 
   5  11   1        5.82      -16.04     80.04 o 
 -26   0   2      186.11      272.59    130.97 o 
 -24   0   2      148.60      117.89    106.21 o 
 -22   0   2       59.38       23.72     80.04 o 
 -20   0   2      431.46      285.20    108.85 o 
 -18   0   2      503.41      475.80     86.65 o 
 -16   0   2     2509.93     2764.12    218.23 o 
 -14   0   2     2600.72     2622.36    200.53 o 
 -12   0   2       43.37      102.16     28.26 o 
 -10   0   2     1636.56     1840.47    152.37 o 
  -8   0   2    13736.95    14514.83    656.38 o 
  -6   0   2    15013.63    15780.72    485.73 o 
  -4   0   2     6046.89     5655.54    479.00 o 
  -2   0   2     3905.75     3227.90    221.96 o 
   0   0   2    11019.67    11477.39    295.05 o 
   2   0   2     4959.85     3296.98    675.16 o 
   4   0   2     5549.86     5656.06     85.03 o 
   6   0   2      313.91      308.34     27.99 o 
   8   0   2      144.23      143.47     26.28 o 
  10   0   2      127.68      115.86     28.29 o 
  12   0   2       87.95      104.03     28.40 o 
  14   0   2      371.79      443.80     47.15 o 
  16   0   2      304.31      255.72     54.71 o 
  18   0   2       67.41       44.63     49.51 o 
  20   0   2       95.40      115.47     62.37 o 
  22   0   2        4.76       48.83     76.55 o 
  24   0   2        0.81       74.98     96.61 o 
 -25   1   2      260.80      385.80    101.06 o 
 -23   1   2        2.39      -50.17     50.17 o 
 -21   1   2       31.17       52.20     56.84 o 
 -19   1   2      489.07      421.70     65.67 o 
 -17   1   2     5031.54     4783.97    159.60 o 
 -15   1   2      701.10      690.57     42.12 o 
 -13   1   2      272.92      233.79     27.36 o 
 -11   1   2      132.38      163.99     21.67 o 
  -9   1   2     1851.54     1780.03     76.28 o 
  -7   1   2     3411.77     3138.73    100.03 o 
  -5   1   2      946.64      958.41     22.97 o 
  -3   1   2       49.22       98.34      9.71 o 
  -1   1   2      385.74      453.72     12.02 o 
   1   1   2    68368.43    61503.59   4717.71 o 
   3   1   2       15.95       -6.81      7.80 o 
   5   1   2      388.12      372.14     19.00 o 
   7   1   2      159.72      184.09     17.80 o 
   9   1   2      194.25      204.43     20.86 o 
  11   1   2      102.15       98.29     20.15 o 
  13   1   2       20.00        7.42     17.70 o 
  15   1   2     2059.16     1975.23     91.56 o 
  17   1   2     1752.16     1714.30     91.40 o 
  19   1   2      368.66      420.41     67.78 o 
  21   1   2       79.73       80.94     49.08 o 
  23   1   2        2.65       39.99     49.04 o 
 -26   2   2      304.06      396.62    105.69 o 
 -24   2   2       99.28      113.00     74.03 o 
 -22   2   2       46.15       37.64     47.55 o 
 -20   2   2        4.65       22.06     36.88 o 
 -18   2   2       17.90        9.55     28.87 o 
 -16   2   2      471.47      434.30     37.49 o 
 -14   2   2       22.06       29.19     17.96 o 
 -12   2   2       80.32       99.02     19.70 o 
 -10   2   2        1.03       -6.83     12.06 o 
  -8   2   2    17881.93    18980.67    506.45 o 
  -6   2   2      152.90      174.75     16.36 o 
  -4   2   2      529.50      501.97     22.53 o 
  -2   2   2     2678.23     2710.56     50.59 o 
   0   2   2    28754.83    28486.76    441.24 o 
   2   2   2     9675.47     9576.27    181.06 o 
   4   2   2       24.37       22.99      9.98 o 
   6   2   2      426.22      451.32     25.16 o 
   8   2   2     4348.66     4536.98    125.27 o 
  10   2   2      338.21      387.61     30.67 o 
  12   2   2      413.43      380.50     33.59 o 
  14   2   2       75.89       92.86     29.08 o 
  16   2   2      101.82       96.04     37.77 o 
  18   2   2      648.97      724.71     79.60 o 
  20   2   2       64.03       49.14     43.62 o 
  22   2   2        1.94        6.35     44.24 o 
 -25   3   2        8.62       13.49     49.30 o 
 -23   3   2       46.58        2.60     47.99 o 
 -21   3   2      247.82      230.01     63.67 o 
 -19   3   2       60.87       32.38     38.42 o 
 -17   3   2      495.67      529.48     51.34 o 
 -15   3   2       42.58       35.68     20.64 o 
 -13   3   2      691.99      696.93     36.40 o 
 -11   3   2       55.70       58.86     19.72 o 
  -9   3   2      672.19      499.54     71.44 o 
  -7   3   2      204.77      204.27     18.96 o 
  -5   3   2        3.54       -4.11     12.95 o 
  -3   3   2      103.96      124.30     16.17 o 
  -1   3   2       26.06       25.84     11.89 o 
   1   3   2      611.50      630.90     23.42 o 
   3   3   2      633.45      670.17     28.35 o 
   5   3   2      198.72      163.85     19.91 o 
   7   3   2       97.24      104.61     16.21 o 
   9   3   2     1238.37     1287.59     44.52 o 
  11   3   2      352.75      396.59     33.55 o 
  13   3   2        4.33       17.59     26.85 o 
  15   3   2      209.86      147.33     41.48 o 
  17   3   2      221.93      198.50     53.12 o 
  19   3   2       56.59       21.82     42.18 o 
  21   3   2        6.02      -26.52     39.73 o 
  23   3   2        0.25        1.12     49.93 o 
 -24   4   2        1.35       -9.59     44.39 o 
 -22   4   2        2.12      -13.04     46.07 o 
 -20   4   2        0.67       19.68     42.74 o 
 -18   4   2      112.48      121.66     48.18 o 
 -16   4   2      211.19      171.89     59.59 o 
 -14   4   2        2.81       -2.20     25.00 o 
 -12   4   2      779.51      733.88     43.46 o 
 -10   4   2      397.81      382.92     32.56 o 
  -8   4   2       29.66       20.45     11.92 o 
  -6   4   2     1374.21     1247.98    132.51 o 
  -4   4   2       72.03       95.13     15.94 o 
  -2   4   2      348.72      350.00     23.80 o 
   0   4   2     1587.53     1666.52     40.83 o 
   2   4   2       73.13       49.33     13.73 o 
   4   4   2      256.62      273.91     23.59 o 
   6   4   2       90.29       77.05     18.38 o 
   8   4   2       39.04       52.54     20.36 o 
  10   4   2       26.94       25.50     21.29 o 
  12   4   2      184.41      173.84     37.36 o 
  14   4   2      347.81      279.31     49.25 o 
  16   4   2       69.38       35.04     38.94 o 
  18   4   2      145.11      130.84     52.30 o 
  20   4   2        1.97       24.80     43.48 o 
  22   4   2       28.70       11.09     46.35 o 
 -23   5   2      188.82      178.81     65.17 o 
 -21   5   2       17.31       37.53     51.42 o 
 -19   5   2        6.62       20.83     42.73 o 
 -17   5   2        9.84        2.29     43.73 o 
 -15   5   2       51.51       33.00     47.29 o 
 -13   5   2       18.93       12.17     27.75 o 
 -11   5   2      179.99      168.46     29.18 o 
  -9   5   2     1839.93     1799.78     57.30 o 
  -7   5   2      315.57      348.51     29.68 o 
  -5   5   2      784.69      612.50     75.31 o 
  -3   5   2     4056.19     3697.51    290.74 o 
  -1   5   2        1.92       10.44     12.82 o 
   1   5   2      130.30      112.54     18.52 o 
   3   5   2        6.01       -0.28     13.09 o 
   5   5   2       78.69       72.12     19.95 o 
   7   5   2      411.32      407.28     35.14 o 
   9   5   2     1473.47     1544.91     62.87 o 
  11   5   2       61.60       29.06     36.33 o 
  13   5   2       16.10       23.13     31.33 o 
  15   5   2        5.59       41.03     39.70 o 
  17   5   2       47.95       15.29     40.79 o 
  19   5   2      146.12      146.65     57.10 o 
  21   5   2        3.47      -14.94     45.56 o 
 -22   6   2       14.15       16.35     46.59 o 
 -20   6   2      118.32      165.81     75.50 o 
 -18   6   2       13.27       14.22     52.69 o 
 -16   6   2       21.35       -0.39     46.91 o 
 -14   6   2        6.64       -4.42     40.46 o 
 -12   6   2      607.37      721.13     95.06 o 
 -10   6   2      167.44      191.86     42.90 o 
  -8   6   2      160.44      167.44     23.02 o 
  -6   6   2      101.46       89.95     24.40 o 
  -4   6   2       28.82       39.42     20.99 o 
  -2   6   2       91.05       85.14     23.59 o 
   0   6   2      205.43      230.61     29.51 o 
   2   6   2      119.10      183.51     28.81 o 
   4   6   2      251.36      282.85     29.08 o 
   6   6   2       81.65      128.78     31.60 o 
   8   6   2      557.42      565.13     69.58 o 
  10   6   2      306.47      240.04     54.72 o 
  12   6   2      113.49      126.89     57.92 o 
  14   6   2      338.24      399.05     68.52 o 
  16   6   2        2.40       33.62     42.48 o 
  18   6   2       26.86       -7.13     43.69 o 
  20   6   2       51.92       26.88     49.09 o 
 -19   7   2       85.98      103.22     71.87 o 
 -17   7   2       37.22       84.95     58.99 o 
 -15   7   2        2.95       19.09     51.89 o 
 -13   7   2        0.55      -14.27     45.39 o 
 -11   7   2       28.27       24.34     43.99 o 
  -9   7   2       21.45       51.11     47.07 o 
  -7   7   2      287.41      266.18     49.67 o 
  -5   7   2       80.18       81.17     35.96 o 
  -3   7   2        0.63      -25.42     25.42 o 
  -1   7   2       10.48       19.93     27.65 o 
   1   7   2      906.17      834.91     68.18 o 
   3   7   2       91.55       86.63     30.37 o 
   5   7   2     1066.47     1100.35     89.63 o 
   7   7   2      504.99      486.61     67.90 o 
   9   7   2      208.79      214.70     65.48 o 
  11   7   2      157.86      129.28     60.38 o 
  13   7   2      471.66      472.85     93.43 o 
  15   7   2      236.63      238.80     62.69 o 
  17   7   2      117.36       62.96     50.25 o 
 -18   8   2       81.52      102.55     70.79 o 
 -16   8   2       94.63       77.60     72.18 o 
 -14   8   2       22.87      -11.09     46.38 o 
 -12   8   2       91.45      122.21     62.01 o 
 -10   8   2      580.30      601.93     96.60 o 
  -8   8   2       43.52       20.79     46.27 o 
  -6   8   2      318.26      295.54     75.69 o 
  -4   8   2       98.44      118.40     56.11 o 
  -2   8   2      422.12      473.14     82.28 o 
   0   8   2       74.87       87.90     51.40 o 
   2   8   2      167.24      232.41     65.50 o 
   4   8   2       12.79        2.67     42.04 o 
   6   8   2      245.45      203.87     68.63 o 
   8   8   2       25.59       53.13     54.92 o 
  10   8   2       84.63       34.10     56.49 o 
  12   8   2       22.52       11.22     54.80 o 
  14   8   2       75.36       60.57     63.63 o 
  16   8   2       40.92        2.16     49.61 o 
 -15   9   2        3.01        6.32     56.96 o 
 -13   9   2       10.96      -44.54     44.54 o 
 -11   9   2        0.33      -16.59     49.68 o 
  -9   9   2       53.74       55.25     57.00 o 
  -7   9   2       97.89       77.29     60.08 o 
  -5   9   2       10.59        1.79     46.36 o 
  -3   9   2       52.75       56.08     52.00 o 
  -1   9   2        3.26       33.88     62.69 o 
   1   9   2      134.70      141.97     62.97 o 
   3   9   2        0.23       31.87     50.78 o 
   5   9   2      189.37      150.12     65.95 o 
   7   9   2       12.59        4.42     48.01 o 
   9   9   2       18.93       -8.27     51.80 o 
  11   9   2       34.23      -23.18     55.11 o 
  13   9   2      100.19       77.15     70.74 o 
 -12  10   2       45.05       71.78     68.78 o 
 -10  10   2        1.53      -12.86     57.23 o 
  -8  10   2        0.15       26.82     58.40 o 
  -6  10   2       42.65       84.64     61.63 o 
  -4  10   2      182.29      210.37     75.28 o 
  -2  10   2       44.83       90.89     59.90 o 
   0  10   2       62.75       92.61     64.68 o 
   2  10   2      110.07       86.69     61.73 o 
   4  10   2        1.59        4.58     52.34 o 
   6  10   2       27.70       60.35     60.96 o 
   8  10   2      106.42       94.06     68.33 o 
  10  10   2       27.51       34.42     62.13 o 
  -5  11   2        2.49        3.96     59.30 o 
  -3  11   2       22.00       43.14     62.55 o 
  -1  11   2       28.83       60.39     63.43 o 
   1  11   2       38.76       68.77     90.07 o 
   3  11   2        3.52       14.83     56.06 o 
 -25   1   3       19.15       44.08     63.82 o 
 -23   1   3        5.19       17.83     56.27 o 
 -21   1   3      236.77      239.72     58.42 o 
 -19   1   3      129.82      134.82     46.04 o 
 -17   1   3     1309.69     1339.55     72.91 o 
 -15   1   3     2278.10     2225.45     88.31 o 
 -13   1   3        8.79        6.99     15.10 o 
 -11   1   3        0.05        8.19     14.44 o 
  -9   1   3     2336.03     2532.59     75.54 o 
  -7   1   3     2328.36     2053.89     81.31 o 
  -5   1   3       67.23       67.74     10.80 o 
  -3   1   3      407.45      456.34     15.71 o 
  -1   1   3    10235.51     9787.50    314.10 o 
   1   1   3    27278.24    28561.54    493.04 o 
   3   1   3     1880.30     1720.08    140.77 o 
   5   1   3       28.83       36.04      9.88 o 
   7   1   3     1728.32     1735.62     42.77 o 
   9   1   3      119.04      119.58     18.49 o 
  11   1   3      266.36      298.40     26.71 o 
  13   1   3      386.11      387.12     32.43 o 
  15   1   3       49.88       63.65     29.23 o 
  17   1   3      552.50      544.68     56.39 o 
  19   1   3        0.71      -19.52     36.72 o 
  21   1   3       80.96      123.20     52.99 o 
  23   1   3        0.07        4.62     47.99 o 
 -26   2   3       21.08       59.32     67.86 o 
 -24   2   3       58.72      136.75     77.90 o 
 -22   2   3      222.30      291.05     67.68 o 
 -20   2   3       39.59       13.23     39.25 o 
 -18   2   3        4.60       13.78     24.42 o 
 -16   2   3      228.18      232.39     29.00 o 
 -14   2   3     2204.26     2260.10     69.25 o 
 -12   2   3     2310.30     2304.25     88.95 o 
 -10   2   3     2285.95     2320.00     62.45 o 
  -8   2   3      570.92      621.96     27.79 o 
  -6   2   3      839.62      816.56     28.92 o 
  -4   2   3      478.73      460.56     20.86 o 
  -2   2   3     3257.92     3135.11     57.38 o 
   0   2   3      642.85      623.11     17.26 o 
   2   2   3       22.40       19.35      8.35 o 
   4   2   3       87.07       74.06     11.58 o 
   6   2   3     1107.40     1128.30     36.23 o 
   8   2   3      225.88      268.34     24.43 o 
  10   2   3       71.61       97.96     21.69 o 
  12   2   3        0.05       -9.94     18.36 o 
  14   2   3      987.44      934.59     66.63 o 
  16   2   3        0.68       24.53     30.03 o 
  18   2   3      181.11      151.55     52.46 o 
  20   2   3       74.04       62.61     46.58 o 
  22   2   3       10.14       19.64     47.31 o 
 -25   3   3      397.22      640.26     97.84 o 
 -23   3   3       24.35       11.34     46.68 o 
 -21   3   3        4.80       16.25     40.61 o 
 -19   3   3       57.70       54.91     42.24 o 
 -17   3   3     1756.66     1635.53     73.98 o 
 -15   3   3      963.01      925.23     46.45 o 
 -13   3   3       56.98       49.74     22.54 o 
 -11   3   3      144.24      136.82     23.35 o 
  -9   3   3        0.14       -3.22     12.99 o 
  -7   3   3     1807.72     1854.83     42.64 o 
  -5   3   3        0.18        5.78     12.23 o 
  -3   3   3     4065.70     4119.08     61.25 o 
  -1   3   3     1427.36     1448.33     29.95 o 
   1   3   3     5845.65     5887.89     77.89 o 
   3   3   3      976.25     1029.87     40.51 o 
   5   3   3      437.90      475.88     26.43 o 
   7   3   3     1200.87     1244.36     35.82 o 
   9   3   3        5.03       12.42     17.10 o 
  11   3   3        7.46       24.51     20.22 o 
  13   3   3      814.59      798.30     62.97 o 
  15   3   3        2.18       -1.80     27.59 o 
  17   3   3      536.65      503.24     69.36 o 
  19   3   3       82.98       63.62     45.04 o 
  21   3   3       25.84       35.53     46.34 o 
 -24   4   3      292.37      379.56     81.74 o 
 -22   4   3        3.71      -11.91     42.42 o 
 -20   4   3       22.36        9.88     39.02 o 
 -18   4   3      162.10      204.65     72.11 o 
 -16   4   3      609.69      627.52     62.47 o 
 -14   4   3        3.04       -2.52     26.36 o 
 -12   4   3      971.56     1018.10     51.93 o 
 -10   4   3     1571.38     1662.12     60.38 o 
  -8   4   3     3667.77     3653.61     66.70 o 
  -6   4   3     6149.89     6299.62    122.19 o 
  -4   4   3     4086.41     4311.04     67.23 o 
  -2   4   3      431.90      462.92     26.49 o 
   0   4   3     1115.56     1119.62     32.46 o 
   2   4   3      104.61      125.63     16.76 o 
   4   4   3      415.07      440.59     29.18 o 
   6   4   3        1.96        8.06     17.05 o 
   8   4   3     2722.42     2794.30     80.40 o 
  10   4   3       52.62       72.72     23.65 o 
  12   4   3        5.12      -11.97     26.67 o 
  14   4   3       63.26       82.85     36.34 o 
  16   4   3       13.20        2.50     36.53 o 
  18   4   3       84.07       86.61     51.56 o 
  20   4   3       17.76       46.82     47.32 o 
 -23   5   3        0.03      -14.64     49.55 o 
 -21   5   3        0.10       15.50     44.54 o 
 -19   5   3        9.72      -11.78     47.23 o 
 -17   5   3      330.46      465.40     87.35 o 
 -15   5   3      193.50      193.90     52.66 o 
 -13   5   3      458.90      511.89     58.85 o 
 -11   5   3       46.81       35.22     24.61 o 
  -9   5   3       17.58       30.15     17.21 o 
  -7   5   3       35.76       28.69     17.95 o 
  -5   5   3      268.44      242.77     25.52 o 
  -3   5   3       13.66       10.04     15.98 o 
  -1   5   3       40.61       45.43     16.56 o 
   1   5   3      115.36      109.37     17.76 o 
   3   5   3        8.39       13.95     14.91 o 
   5   5   3     1320.25     1403.92     55.66 o 
   7   5   3     1894.08     1905.19     66.19 o 
   9   5   3      582.79      614.66     53.16 o 
  11   5   3       18.83      -11.86     26.71 o 
  13   5   3      256.43      219.46     47.24 o 
  15   5   3        2.38       -3.95     36.78 o 
  17   5   3        0.63      -16.41     38.05 o 
  19   5   3        0.00      -27.35     39.95 o 
 -22   6   3        0.34       -7.75     46.50 o 
 -20   6   3       78.12       89.61     63.99 o 
 -18   6   3      359.39      526.40     94.57 o 
 -16   6   3       46.10      -17.19     43.42 o 
 -14   6   3        0.96      -16.29     35.10 o 
 -12   6   3     1470.92     1523.06     89.81 o 
 -10   6   3      203.37      202.48     45.16 o 
  -8   6   3      339.99      347.21     41.19 o 
  -6   6   3     1438.63     1502.91     61.11 o 
  -4   6   3        4.33        4.46     20.84 o 
  -2   6   3       28.73       23.36     19.50 o 
   0   6   3       86.33       98.86     21.31 o 
   2   6   3      269.50      297.42     29.96 o 
   4   6   3      945.52      907.17     42.49 o 
   6   6   3      294.21      317.43     43.87 o 
   8   6   3        1.30       -8.92     33.93 o 
  10   6   3       37.79       28.61     38.20 o 
  12   6   3       82.76      133.85     47.42 o 
  14   6   3      126.24      158.43     53.75 o 
  16   6   3       89.08      124.50     52.44 o 
  18   6   3       45.57       82.10     53.58 o 
 -21   7   3       27.57       72.67     70.27 o 
 -19   7   3        4.87        4.06     56.25 o 
 -17   7   3        4.88       -2.97     50.96 o 
 -15   7   3       43.47       56.68     62.43 o 
 -13   7   3      126.42      117.82     58.82 o 
 -11   7   3      339.12      343.93     76.34 o 
  -9   7   3      450.84      386.08     56.38 o 
  -7   7   3      232.07      234.99     47.90 o 
  -5   7   3      155.73      138.23     41.24 o 
  -3   7   3      103.27       92.15     36.27 o 
  -1   7   3        2.65       32.60     30.38 o 
   1   7   3       32.42       12.92     26.78 o 
   3   7   3      598.59      589.53     52.00 o 
   5   7   3      198.23      226.42     53.77 o 
   7   7   3      121.37       99.29     47.13 o 
   9   7   3     1178.94     1338.42    145.64 o 
  11   7   3       71.43       31.69     51.62 o 
  13   7   3      137.58       78.22     47.64 o 
  15   7   3       16.79       12.09     44.86 o 
  17   7   3       32.19       58.13     53.26 o 
 -18   8   3       57.10      126.36     74.72 o 
 -16   8   3        0.08       -3.22     51.41 o 
 -14   8   3      177.95      143.93     70.16 o 
 -12   8   3      241.01      202.54     72.74 o 
 -10   8   3       47.82       -2.96     46.53 o 
  -8   8   3        0.00        6.88     46.38 o 
  -6   8   3        4.95       33.00     44.79 o 
  -4   8   3       30.75       64.58     57.98 o 
  -2   8   3       35.40       21.65     38.67 o 
   0   8   3       58.42       42.05     32.40 o 
   2   8   3       31.09       19.17     44.57 o 
   4   8   3      532.24      420.52     81.31 o 
   6   8   3      150.29       76.13     52.73 o 
   8   8   3       15.41       34.94     51.97 o 
  10   8   3      137.89      103.49     61.52 o 
  12   8   3      215.75      228.72     77.15 o 
  14   8   3      155.64      166.33     62.76 o 
 -15   9   3       86.63       71.47     73.33 o 
 -13   9   3       15.50        8.60     52.19 o 
 -11   9   3       18.03      -18.61     46.91 o 
  -9   9   3        5.67       17.91     50.78 o 
  -7   9   3      154.61      182.21     69.92 o 
  -5   9   3      214.70      307.01     81.47 o 
  -3   9   3      366.73      361.61     83.32 o 
  -1   9   3      480.14      505.55     89.48 o 
   1   9   3      326.18      350.40     82.03 o 
   3   9   3       37.94       28.07     49.93 o 
   5   9   3       18.85      -41.37     41.37 o 
   7   9   3      142.81       87.35     58.26 o 
   9   9   3        7.88      -10.20     52.98 o 
  11   9   3        0.52       39.30     53.85 o 
  13   9   3       98.63       73.07    101.32 o 
 -12  10   3        0.17      -32.37     55.13 o 
 -10  10   3        9.80       39.77     61.54 o 
  -8  10   3        4.47       36.27     63.06 o 
  -6  10   3       93.34      158.27     75.04 o 
  -4  10   3       15.71       -3.17     49.11 o 
  -2  10   3       81.58       59.20     57.35 o 
   0  10   3       21.07       18.77     51.97 o 
   2  10   3      183.85      202.28     73.74 o 
   4  10   3       88.52       89.14     61.61 o 
   6  10   3       46.09       23.39     55.43 o 
   8  10   3       20.30      -37.50     51.68 o 
  -3  11   3       12.14      -13.26     57.09 o 
  -1  11   3       37.46       93.60     68.65 o 
   1  11   3        2.51       13.69     59.02 o 
 -26   0   4       52.44       97.66    103.58 o 
 -24   0   4       41.93       56.68     92.60 o 
 -22   0   4        0.89      -11.10     50.16 o 
 -20   0   4       60.24       65.87     53.89 o 
 -18   0   4     1256.17     1077.85     99.60 o 
 -16   0   4     3498.10     3234.42    143.95 o 
 -14   0   4        6.65        6.54     22.15 o 
 -12   0   4      646.79      656.26     43.56 o 
 -10   0   4     6017.15     6364.02    452.54 o 
  -8   0   4    15505.47    16133.43   1074.38 o 
  -6   0   4    11581.67    11567.78    665.29 o 
  -4   0   4      140.35      130.20     15.85 o 
   0   0   4    13501.48    13639.02    208.55 o 
   2   0   4       82.41       73.68     14.48 o 
   4   0   4      254.86      315.46     32.44 o 
   6   0   4     1644.94     1823.32     53.67 o 
   8   0   4      166.66      197.29     24.60 o 
  10   0   4      106.51      129.70     27.27 o 
  12   0   4       25.16        9.06     24.12 o 
  14   0   4      465.42      427.05     60.75 o 
  16   0   4     1229.55     1145.28     89.62 o 
  18   0   4     1549.13     1474.29    125.54 o 
  20   0   4      937.99      919.86    113.30 o 
  22   0   4        0.67      -51.44     69.23 o 
 -25   1   4      951.07     1261.72    117.66 o 
 -23   1   4        0.38       10.37     55.39 o 
 -21   1   4       19.19      -22.33     36.77 o 
 -19   1   4       31.24        3.65     29.84 o 
 -17   1   4       61.36      106.59     33.46 o 
 -15   1   4     3829.00     3585.84     91.14 o 
 -13   1   4       59.34       50.60     20.73 o 
 -11   1   4        3.09       -3.34     15.04 o 
  -9   1   4     1071.15     1009.22     40.02 o 
  -7   1   4     3747.41     3993.87    144.91 o 
  -5   1   4     1924.09     1954.59     76.93 o 
  -3   1   4     4253.16     4345.68    150.39 o 
  -1   1   4     3462.60     3321.14     78.48 o 
   1   1   4     2751.05     2662.46     45.18 o 
   3   1   4      877.00      859.90     27.00 o 
   5   1   4     1496.53     1590.05     37.97 o 
   7   1   4      576.43      640.36     23.95 o 
   9   1   4      493.57      477.87     25.68 o 
  11   1   4      220.57      227.88     24.72 o 
  13   1   4       82.58      104.00     26.22 o 
  15   1   4      520.63      462.32     49.23 o 
  17   1   4      210.08      287.51     45.61 o 
  19   1   4      138.95      125.19     61.75 o 
  21   1   4        0.22       29.46     43.75 o 
 -26   2   4        0.42       -2.11     63.13 o 
 -24   2   4       96.62       58.10     75.77 o 
 -22   2   4      110.06       97.56     65.62 o 
 -20   2   4       77.26       41.26     37.87 o 
 -18   2   4      825.27      802.37     53.26 o 
 -16   2   4      679.40      683.02     48.93 o 
 -14   2   4      663.01      642.47     40.74 o 
 -12   2   4      177.50      183.46     23.51 o 
 -10   2   4      675.20      686.85     33.41 o 
  -8   2   4      626.29      728.26     34.64 o 
  -6   2   4     2245.16     2132.20     52.82 o 
  -4   2   4     1965.27     1931.20     62.70 o 
  -2   2   4     2875.53     2803.69     47.59 o 
   0   2   4     2354.03     2481.81     50.12 o 
   2   2   4     3457.01     3610.15     70.96 o 
   4   2   4        0.23        4.08      9.67 o 
   6   2   4      130.80      104.63     14.08 o 
   8   2   4       25.68       24.74     13.23 o 
  10   2   4       51.94       52.62     19.97 o 
  12   2   4        9.33       33.53     23.29 o 
  14   2   4        0.18       19.39     28.97 o 
  16   2   4      279.89      289.34     48.83 o 
  18   2   4      107.54      139.33     48.71 o 
  20   2   4       87.77       95.27     49.09 o 
  22   2   4       33.07       28.33     49.53 o 
 -25   3   4      530.00      595.60    118.91 o 
 -23   3   4        3.62      -19.49     40.80 o 
 -21   3   4        1.30        6.43     39.05 o 
 -19   3   4      133.80       85.09     44.76 o 
 -17   3   4     1398.98     1334.81     69.09 o 
 -15   3   4      403.67      405.65     46.22 o 
 -13   3   4      472.67      521.53     42.44 o 
 -11   3   4      482.16      482.84     33.01 o 
  -9   3   4      320.14      333.56     24.81 o 
  -7   3   4      120.62      139.43     16.41 o 
  -5   3   4     1061.10     1071.89     29.32 o 
  -3   3   4     1014.02     1098.25     27.78 o 
  -1   3   4     1771.21     1714.81     33.53 o 
   1   3   4    10649.57    11239.63    155.92 o 
   3   3   4     1009.08     1013.87     27.10 o 
   5   3   4      838.56      799.87     28.62 o 
   7   3   4      661.21      666.28     29.54 o 
   9   3   4      746.65      786.60     39.74 o 
  11   3   4        1.05       14.23     22.11 o 
  13   3   4       80.32       77.60     32.46 o 
  15   3   4       11.12       22.77     31.59 o 
  17   3   4       61.07       25.24     37.15 o 
  19   3   4        0.15       -1.10     39.52 o 
  21   3   4       82.05      124.89     55.54 o 
 -24   4   4       55.10       38.60     53.55 o 
 -22   4   4      135.73      128.86     56.86 o 
 -20   4   4      169.01      234.37     59.87 o 
 -18   4   4       26.32       56.98     56.59 o 
 -16   4   4       10.52       16.78     32.28 o 
 -14   4   4      479.86      566.81     53.29 o 
 -12   4   4      665.09      638.94     47.49 o 
 -10   4   4      278.67      324.26     30.86 o 
  -8   4   4     1414.66     1456.47     46.67 o 
  -6   4   4      143.94      144.47     21.15 o 
  -4   4   4      109.51      105.61     15.86 o 
  -2   4   4       66.40       60.62     14.83 o 
   0   4   4      144.19      118.09     15.37 o 
   2   4   4      244.53      290.06     24.89 o 
   4   4   4      192.62      217.20     22.67 o 
   6   4   4      879.13      846.93     39.58 o 
   8   4   4       26.23       29.65     17.30 o 
  10   4   4      168.08      164.66     25.12 o 
  12   4   4        1.34       13.33     28.32 o 
  14   4   4       54.56       62.27     35.66 o 
  16   4   4      192.51      256.22     56.15 o 
  18   4   4        0.23      -27.09     37.86 o 
  20   4   4        0.04       25.20     47.37 o 
 -23   5   4       62.36       90.56     54.89 o 
 -21   5   4       32.41      -19.23     47.37 o 
 -19   5   4      265.39      246.88     75.95 o 
 -17   5   4       24.93        6.73     45.24 o 
 -15   5   4       51.68       33.77     33.50 o 
 -13   5   4       97.14       87.09     35.54 o 
 -11   5   4      882.57      928.04     47.69 o 
  -9   5   4        2.24       16.19     18.67 o 
  -7   5   4      519.95      524.59     39.57 o 
  -5   5   4        5.29        6.48     17.13 o 
  -3   5   4      187.25      170.73     23.60 o 
  -1   5   4       14.62       20.50     16.28 o 
   1   5   4      845.12      883.75     42.46 o 
   3   5   4     1803.58     1899.38     67.41 o 
   5   5   4       38.32       44.42     21.88 o 
   7   5   4      445.75      430.94     42.40 o 
   9   5   4      755.95      693.08     54.09 o 
  11   5   4       15.63        2.49     27.60 o 
  13   5   4        0.91        6.80     32.39 o 
  15   5   4       72.58       51.44     41.20 o 
  17   5   4       33.00       41.12     43.76 o 
  19   5   4        4.07       20.86     47.90 o 
 -22   6   4       60.59       72.27     67.04 o 
 -20   6   4      122.81       96.90     61.94 o 
 -18   6   4      187.05      265.78     79.20 o 
 -16   6   4       25.60       15.76     48.82 o 
 -14   6   4       38.36       69.94     50.61 o 
 -12   6   4     1075.11     1170.50     79.54 o 
 -10   6   4       11.54       -5.36     28.64 o 
  -8   6   4     1487.56     1482.24     68.15 o 
  -6   6   4     1340.60     1365.84     58.71 o 
  -4   6   4      555.12      537.44     41.86 o 
  -2   6   4        3.13        0.28     18.51 o 
   0   6   4        4.33       10.35     17.87 o 
   2   6   4       31.46        6.47     18.78 o 
   4   6   4      132.26      131.03     33.54 o 
   6   6   4      607.33      508.87     63.32 o 
   8   6   4      613.81      610.33     76.75 o 
  10   6   4      411.87      421.57     54.11 o 
  12   6   4      357.88      336.23     60.65 o 
  14   6   4       13.07        7.35     39.95 o 
  16   6   4       50.94       23.74     43.06 o 
  18   6   4        0.15        1.81     46.36 o 
 -21   7   4        8.69       53.38     63.33 o 
 -19   7   4       11.15        9.43     58.01 o 
 -17   7   4       91.78       68.72     60.77 o 
 -15   7   4      273.47      401.85     87.38 o 
 -13   7   4      123.62       96.53    104.81 o 
 -11   7   4      114.51      121.95     47.75 o 
  -9   7   4      321.03      422.89     58.35 o 
  -7   7   4       43.71       64.14     34.71 o 
  -5   7   4      154.68      164.12     42.53 o 
  -3   7   4      453.93      457.26     55.60 o 
  -1   7   4      908.94      760.06     57.55 o 
   1   7   4       24.85       32.57     29.68 o 
   3   7   4      250.32      227.60     39.17 o 
   5   7   4       45.86       60.37     39.90 o 
   7   7   4       15.00       24.94     38.34 o 
   9   7   4       71.78      106.21     55.58 o 
  11   7   4      134.68      166.68     53.51 o 
  13   7   4       22.08       11.13     43.33 o 
  15   7   4      144.00      180.90     58.91 o 
 -18   8   4        6.34       14.50     61.19 o 
 -16   8   4       20.10       31.15     56.81 o 
 -14   8   4       24.53       11.55     49.26 o 
 -12   8   4       11.13       -4.44     45.16 o 
 -10   8   4       14.00       10.24     46.86 o 
  -8   8   4       26.20       20.58     47.22 o 
  -6   8   4      920.65      794.88    109.75 o 
  -4   8   4       49.79       32.23     40.32 o 
  -2   8   4        5.85       -8.18     26.90 o 
   0   8   4      293.52      310.71     49.42 o 
   2   8   4      226.76      229.36     67.01 o 
   4   8   4        1.80      -17.78     39.15 o 
   6   8   4      197.48      152.16     62.13 o 
   8   8   4       13.62      -10.08     46.32 o 
  10   8   4       71.55       59.82     54.72 o 
  12   8   4      107.74      118.26     54.90 o 
  14   8   4       91.08      111.43     56.95 o 
 -15   9   4        8.56       -4.39     54.34 o 
 -13   9   4        6.03       -3.68     56.92 o 
 -11   9   4       11.79       48.01     56.27 o 
  -9   9   4        0.38      -25.92     44.62 o 
  -7   9   4       24.46       34.22     51.52 o 
  -5   9   4      172.76      209.29     71.31 o 
  -3   9   4        3.99      -24.71     34.80 o 
  -1   9   4      167.17      196.17     66.01 o 
   1   9   4       81.09      105.74     57.29 o 
   3   9   4      184.80      200.72     67.89 o 
   5   9   4        6.80       21.60     47.68 o 
   7   9   4       83.33       53.96     57.03 o 
   9   9   4       63.38       90.01     63.45 o 
  11   9   4       20.86       -8.50     54.20 o 
 -12  10   4        1.22      -24.59     83.70 o 
 -10  10   4        0.54       54.83     61.81 o 
  -8  10   4      109.17      121.36     71.64 o 
  -6  10   4        1.45      -13.76     53.55 o 
  -4  10   4       94.35      132.24     67.71 o 
  -2  10   4      125.05       83.30     60.03 o 
   0  10   4       53.70       99.09     64.18 o 
   2  10   4        1.00       13.42     51.48 o 
   4  10   4       52.96       73.52     64.09 o 
   6  10   4       16.69       18.81     53.81 o 
 -25   1   5        0.31      -37.04     45.21 o 
 -23   1   5       60.86       60.45     48.17 o 
 -21   1   5      135.08      117.03     42.00 o 
 -19   1   5       81.47       85.43     30.37 o 
 -17   1   5      363.26      386.64     42.13 o 
 -15   1   5      702.99      674.75     44.01 o 
 -13   1   5      878.17      836.40     46.61 o 
 -11   1   5     1871.56     1851.77     59.95 o 
  -9   1   5       46.40       57.08     16.81 o 
  -7   1   5     1233.25     1229.86     50.40 o 
  -5   1   5      273.04      275.91     16.77 o 
  -3   1   5       34.95       27.50      9.81 o 
  -1   1   5      205.63      215.42     20.32 o 
   1   1   5      245.83      253.93     14.32 o 
   3   1   5        0.98       -3.95     10.28 o 
   5   1   5     1691.60     1702.32     55.15 o 
   7   1   5      592.80      658.52     27.00 o 
   9   1   5       15.08       21.55     13.90 o 
  11   1   5        9.17       12.03     18.41 o 
  13   1   5       11.67       11.78     20.93 o 
  15   1   5      310.84      315.59     39.01 o 
  17   1   5       51.31       91.31     34.61 o 
  19   1   5       50.62       29.12     41.31 o 
  21   1   5        0.81       -6.70     45.15 o 
 -26   2   5      375.99      569.99    120.77 o 
 -24   2   5       11.79      -38.97     52.92 o 
 -22   2   5        9.30        4.59     53.15 o 
 -20   2   5      212.72      184.42     52.19 o 
 -18   2   5      183.70      242.88     40.61 o 
 -16   2   5     2676.83     2423.55    189.64 o 
 -14   2   5      692.61      659.30     44.16 o 
 -12   2   5     1046.63     1032.11     52.38 o 
 -10   2   5       30.78       35.17     15.50 o 
  -8   2   5      736.44      715.63     32.95 o 
  -6   2   5      178.78      211.27     19.69 o 
  -4   2   5      725.87      703.55     24.96 o 
  -2   2   5      159.84      165.86     14.97 o 
   0   2   5     9275.66     9517.42    218.09 o 
   2   2   5     2144.77     2290.96     51.96 o 
   4   2   5      423.38      452.96     29.51 o 
   6   2   5      177.34      180.25     16.51 o 
   8   2   5       55.83       43.66     15.08 o 
  10   2   5       45.90       52.54     19.47 o 
  12   2   5       85.00       87.25     25.52 o 
  14   2   5      377.30      359.63     47.43 o 
  16   2   5      136.61      129.93     40.57 o 
  18   2   5      500.32      630.79     75.81 o 
  20   2   5       27.38       15.17     45.10 o 
 -25   3   5      122.55      130.66     78.54 o 
 -23   3   5      273.38      400.35     99.64 o 
 -21   3   5      137.45      149.52     54.09 o 
 -19   3   5        4.34        6.99     34.22 o 
 -17   3   5      957.24     1112.84     75.80 o 
 -15   3   5      140.00      161.49     39.66 o 
 -13   3   5      351.87      337.41     36.25 o 
 -11   3   5      495.46      528.86     35.94 o 
  -9   3   5       99.70      109.21     19.42 o 
  -7   3   5      819.58      816.09     29.80 o 
  -5   3   5       49.67       38.18     13.64 o 
  -3   3   5     1787.34     1960.67     39.00 o 
  -1   3   5      975.97     1010.42     27.16 o 
   1   3   5       35.38       24.56     10.02 o 
   3   3   5     1093.81     1159.94     34.65 o 
   5   3   5       84.04       89.56     14.31 o 
   7   3   5      928.39      947.06     30.62 o 
   9   3   5     2721.84     2784.35    105.36 o 
  11   3   5       72.20       38.81     23.33 o 
  13   3   5      409.41      380.30     48.67 o 
  15   3   5      156.88      149.11     40.12 o 
  17   3   5        3.07       -9.52     33.50 o 
  19   3   5       17.50      -21.39     38.44 o 
 -24   4   5      495.02      532.39    105.92 o 
 -22   4   5      107.12      167.44     61.10 o 
 -20   4   5        3.21       -9.48     46.17 o 
 -18   4   5        7.17      -15.05     33.10 o 
 -16   4   5      947.60      980.99     72.63 o 
 -14   4   5       86.51       79.82     30.61 o 
 -12   4   5     3443.53     3218.96     78.77 o 
 -10   4   5     1263.60     1263.10     49.93 o 
  -8   4   5      526.12      509.06     30.49 o 
  -6   4   5      355.40      339.49     24.77 o 
  -4   4   5     1372.73     1342.04     37.87 o 
  -2   4   5     1461.75     1497.12     42.17 o 
   0   4   5      279.41      281.91     22.39 o 
   2   4   5       61.83       62.48     14.97 o 
   4   4   5       93.56      110.49     16.27 o 
   6   4   5      751.61      758.58     36.60 o 
   8   4   5      408.92      424.15     32.16 o 
  10   4   5      142.95      142.89     30.06 o 
  12   4   5       33.42       39.52     29.53 o 
  14   4   5      384.89      347.33     50.49 o 
  16   4   5        0.13       -2.34     36.06 o 
  18   4   5       31.70       79.07     46.70 o 
 -23   5   5      246.91      236.87     71.15 o 
 -21   5   5       37.95       54.34     57.73 o 
 -19   5   5       22.48       61.05     65.92 o 
 -17   5   5      228.92      160.66     60.33 o 
 -15   5   5      110.91      112.37     39.89 o 
 -13   5   5      350.02      411.01     52.81 o 
 -11   5   5      521.61      532.63     40.39 o 
  -9   5   5      467.55      448.27     34.71 o 
  -7   5   5       28.70        6.93     19.80 o 
  -5   5   5      536.84      565.90     35.84 o 
  -3   5   5      515.96      578.73     32.04 o 
  -1   5   5       24.03       13.46     14.91 o 
   1   5   5     1359.80     1416.55     50.16 o 
   3   5   5      884.09      940.71     46.45 o 
   5   5   5       52.09       51.51     20.88 o 
   7   5   5        0.28        4.49     21.24 o 
   9   5   5     1474.07     1442.80     76.45 o 
  11   5   5       30.95       -2.78     28.36 o 
  13   5   5      223.63      176.54     43.96 o 
  15   5   5       24.31        6.87     37.86 o 
  17   5   5        7.78      -12.36     41.19 o 
 -22   6   5      259.41      486.23    104.88 o 
 -20   6   5       26.37       27.05     56.21 o 
 -18   6   5       48.40       57.34     55.64 o 
 -16   6   5      203.78      263.68     73.22 o 
 -14   6   5      137.11      156.20     44.15 o 
 -12   6   5      563.76      540.20     60.26 o 
 -10   6   5       76.38      111.18     37.99 o 
  -8   6   5      712.72      690.94     50.25 o 
  -6   6   5        6.40        5.85     21.92 o 
  -4   6   5      354.99      347.27     33.43 o 
  -2   6   5       93.16       71.21     23.05 o 
   0   6   5      489.67      499.82     39.62 o 
   2   6   5        0.19       15.87     24.50 o 
   4   6   5      412.83      474.37     47.74 o 
   6   6   5      222.55      171.50     44.58 o 
   8   6   5      114.63      142.12     38.05 o 
  10   6   5       75.26      111.33     39.59 o 
  12   6   5        2.63      -17.68     33.05 o 
  14   6   5        0.22       -9.83     39.19 o 
  16   6   5       60.55       56.76     47.96 o 
 -21   7   5       13.43       14.53     58.78 o 
 -19   7   5       37.10       13.75     51.54 o 
 -17   7   5       56.36       22.99     55.30 o 
 -15   7   5       10.96       17.13     47.53 o 
 -13   7   5       32.17       58.57     50.37 o 
 -11   7   5      316.29      240.52     51.44 o 
  -9   7   5       22.30       40.06     35.09 o 
  -7   7   5      434.74      407.22     54.67 o 
  -5   7   5       14.61       34.06     28.82 o 
  -3   7   5       84.58       84.31     31.61 o 
  -1   7   5      231.22      235.29     39.19 o 
   1   7   5       77.65       68.00     31.73 o 
   3   7   5      258.18      254.84     52.87 o 
   5   7   5      285.74      284.83     56.83 o 
   7   7   5        0.24      -12.37     33.10 o 
   9   7   5        3.36        7.97     45.90 o 
  11   7   5        3.83      -12.14     36.36 o 
  13   7   5       99.70       88.14     50.54 o 
  15   7   5       17.80        3.02     45.71 o 
 -18   8   5        0.05      -26.16     53.58 o 
 -16   8   5       10.46        8.05     53.35 o 
 -14   8   5       10.61      -14.76     50.69 o 
 -12   8   5        2.78        0.26     47.30 o 
 -10   8   5        5.73      -10.50     42.47 o 
  -8   8   5      202.20      112.84     55.17 o 
  -6   8   5      554.94      504.60     62.87 o 
  -4   8   5      185.77      144.42     39.35 o 
  -2   8   5      166.75      139.40     36.80 o 
   0   8   5       76.79       55.67     41.68 o 
   2   8   5       34.75       28.11     38.57 o 
   4   8   5       68.00       81.35     52.78 o 
   6   8   5        1.66       36.66     48.68 o 
   8   8   5       40.76       26.67     51.10 o 
  10   8   5       47.12       27.13     43.51 o 
  12   8   5        2.55       16.65     44.46 o 
 -15   9   5      117.34      125.29     69.03 o 
 -13   9   5      113.63      109.38     68.04 o 
 -11   9   5        1.84      -13.90     48.89 o 
  -9   9   5      105.51       75.07     62.30 o 
  -7   9   5       40.49       26.08     42.96 o 
  -5   9   5      248.02      235.29     61.48 o 
  -3   9   5       57.18       63.76     54.81 o 
  -1   9   5        1.20       12.80     48.59 o 
   1   9   5        5.81       21.90     58.07 o 
   3   9   5       18.97       11.09     46.53 o 
   5   9   5        0.58       30.91     52.41 o 
   7   9   5       15.32       -1.89     52.68 o 
   9   9   5       19.18       79.64     62.47 o 
 -10  10   5        0.11       43.10     62.99 o 
  -8  10   5        0.29       17.86     58.07 o 
  -6  10   5       32.21       71.56     66.38 o 
  -4  10   5      104.32      115.75     65.90 o 
  -2  10   5       32.88        9.55     53.98 o 
   0  10   5      150.87      122.27     67.14 o 
   2  10   5       56.17      -15.48     52.22 o 
   4  10   5       71.39       65.00     67.04 o 
 -26   0   6      393.69      422.27    156.28 o 
 -24   0   6      326.76      434.70     96.32 o 
 -22   0   6       35.65       20.39     51.95 o 
 -20   0   6      275.24      205.85     55.65 o 
 -18   0   6      383.52      359.47     59.82 o 
 -16   0   6      554.67      561.58     58.53 o 
 -14   0   6     2058.24     1977.37     82.36 o 
 -12   0   6       53.80       24.08     27.64 o 
 -10   0   6      227.61      291.46     40.25 o 
  -8   0   6     1359.52     1225.70     51.66 o 
  -6   0   6      375.17      317.80     59.84 o 
  -4   0   6      119.43      105.76     21.96 o 
  -2   0   6       45.06       23.89     42.38 o 
   0   0   6     9162.16     8589.86    744.28 o 
   2   0   6     2141.15     2194.38    101.95 o 
   4   0   6      741.95      722.97     44.66 o 
   6   0   6      783.14      832.65     55.29 o 
   8   0   6      162.65      187.45     38.91 o 
  10   0   6       90.76      117.95     39.31 o 
  12   0   6       12.80        0.02     23.36 o 
  14   0   6      366.12      508.99     61.75 o 
  16   0   6      233.29      250.18     52.43 o 
  18   0   6      375.71      509.83    144.24 o 
  20   0   6      339.87      348.65    140.75 o 
 -25   1   6      344.86      520.65    110.33 o 
 -23   1   6      375.65      470.49     67.31 o 
 -21   1   6      117.65       88.81     35.55 o 
 -19   1   6       21.30       22.95     26.05 o 
 -17   1   6        1.09      -10.29     21.39 o 
 -15   1   6        9.63       -1.03     20.17 o 
 -13   1   6        9.92        0.14     19.22 o 
 -11   1   6     1271.08     1151.71     53.85 o 
  -9   1   6     1416.96     1412.48     52.91 o 
  -7   1   6      353.12      349.28     24.05 o 
  -5   1   6      489.11      438.61     25.41 o 
  -3   1   6     3822.39     3944.19     80.87 o 
  -1   1   6      432.59      442.58     25.07 o 
   1   1   6     7522.19     7708.23    116.82 o 
   3   1   6     1602.40     1533.57     42.53 o 
   5   1   6       18.11       16.18     17.72 o 
   7   1   6      916.81      931.29     47.96 o 
   9   1   6       79.54      112.66     29.15 o 
  11   1   6       78.11       93.83     19.55 o 
  13   1   6      164.54      204.19     30.81 o 
  15   1   6       64.12       60.85     27.18 o 
  17   1   6       12.79       36.15     46.79 o 
  19   1   6      129.75      183.81    112.83 o 
 -26   2   6        2.79       -9.45     59.98 o 
 -24   2   6      724.46      907.59    124.61 o 
 -22   2   6       40.57       25.67     43.96 o 
 -20   2   6      159.64      139.22     36.68 o 
 -18   2   6      888.80      790.34     61.56 o 
 -16   2   6     1225.73     1191.56     83.72 o 
 -14   2   6        3.72      -17.98     22.26 o 
 -12   2   6        5.05        2.70     20.83 o 
 -10   2   6      720.54      688.89     36.32 o 
  -8   2   6     1395.64     1419.12     43.06 o 
  -6   2   6     1095.48      999.20     37.16 o 
  -4   2   6     1743.80     1648.15     45.20 o 
  -2   2   6      314.78      302.55     21.77 o 
   0   2   6       34.01       14.56     14.26 o 
   2   2   6        5.53        5.76     15.58 o 
   4   2   6       77.16       77.98     21.21 o 
   6   2   6      315.07      293.32     36.11 o 
   8   2   6      242.69      280.82     39.71 o 
  10   2   6      531.24      555.25     42.36 o 
  12   2   6        4.33       -6.48     20.67 o 
  14   2   6       35.35       29.50     28.27 o 
  16   2   6      321.47      353.70     68.09 o 
  18   2   6        0.33       -6.63     78.30 o 
  20   2   6      233.54      255.15    127.84 o 
 -25   3   6       27.04       10.14     64.85 o 
 -23   3   6      132.78      153.61     79.35 o 
 -21   3   6      106.53      145.33     55.95 o 
 -19   3   6       24.14       38.20     37.96 o 
 -17   3   6       57.53       34.68     28.77 o 
 -15   3   6       99.35       67.54     28.03 o 
 -13   3   6      734.01      723.57     43.77 o 
 -11   3   6       44.74       38.54     18.34 o 
  -9   3   6      218.62      205.05     22.00 o 
  -7   3   6      175.56      140.45     21.00 o 
  -5   3   6       58.59       40.31     17.61 o 
  -3   3   6     1627.70     1619.67     47.26 o 
  -1   3   6     1685.45     1716.03     56.62 o 
   1   3   6      465.43      433.14     34.44 o 
   3   3   6      336.31      360.02     34.35 o 
   5   3   6      196.02      149.04     27.34 o 
   7   3   6      205.50      205.19     26.09 o 
   9   3   6      272.10      300.46     27.10 o 
  11   3   6        1.92       -0.63     19.67 o 
  13   3   6        1.05        2.74     27.02 o 
  15   3   6       39.10       69.47     33.21 o 
  17   3   6       24.98        9.07     76.73 o 
  19   3   6        6.05       71.67     99.40 o 
 -24   4   6       22.74       45.84     64.27 o 
 -22   4   6       78.26      129.24     73.80 o 
 -20   4   6       54.98       94.89     58.93 o 
 -18   4   6       48.25       67.35     35.08 o 
 -16   4   6     1030.25      999.89     71.67 o 
 -14   4   6      443.23      429.30     46.42 o 
 -12   4   6      237.05      210.52     28.20 o 
 -10   4   6       56.42       55.28     20.33 o 
  -8   4   6       37.37       30.72     16.60 o 
  -6   4   6      189.10      197.06     22.26 o 
  -4   4   6       11.42        4.65     14.73 o 
  -2   4   6       84.77       84.62     16.01 o 
   0   4   6      458.64      442.89     31.67 o 
   2   4   6     1005.52     1078.62     42.67 o 
   4   4   6      755.27      801.27     40.08 o 
   6   4   6      329.39      317.96     32.30 o 
   8   4   6      492.31      444.52     34.93 o 
  10   4   6       23.20       19.05     24.77 o 
  12   4   6       52.44       61.19     30.77 o 
  14   4   6      113.01      170.35     39.65 o 
  16   4   6       84.25      127.70     59.62 o 
  18   4   6      158.48      236.83    122.25 o 
 -23   5   6      301.23      368.69     92.28 o 
 -21   5   6       23.13        9.46     51.35 o 
 -19   5   6       13.10        6.07     47.98 o 
 -17   5   6      797.92      927.85    105.15 o 
 -15   5   6       22.17       23.93     31.26 o 
 -13   5   6        7.31        9.86     30.34 o 
 -11   5   6     2466.55     2463.32     85.10 o 
  -9   5   6       11.41       -2.71     17.60 o 
  -7   5   6     2285.36     2303.67     62.05 o 
  -5   5   6       67.17       57.38     21.30 o 
  -3   5   6      262.70      269.17     28.89 o 
  -1   5   6     1211.58     1152.97     46.59 o 
   1   5   6      120.47      120.73     21.80 o 
   3   5   6      210.19      200.04     27.21 o 
   5   5   6       96.87       81.53     22.73 o 
   7   5   6       24.24       16.89     21.26 o 
   9   5   6      406.44      406.59     46.57 o 
  11   5   6       24.76       19.19     28.82 o 
  13   5   6        1.25       -6.57     29.45 o 
  15   5   6        0.33       10.54     48.06 o 
  17   5   6      145.46      178.23    117.19 o 
 -22   6   6       16.09        7.05     58.99 o 
 -20   6   6      272.58      253.29     79.03 o 
 -18   6   6      333.52      448.55     88.02 o 
 -16   6   6      152.62      147.05     60.78 o 
 -14   6   6      248.53      241.56     49.93 o 
 -12   6   6        1.36        9.74     30.48 o 
 -10   6   6       39.19       24.41     27.56 o 
  -8   6   6       73.88       70.54     25.89 o 
  -6   6   6      108.83      119.20     27.62 o 
  -4   6   6      370.98      426.40     37.97 o 
  -2   6   6       50.91       54.22     23.23 o 
   0   6   6      112.55       92.47     26.94 o 
   2   6   6      110.24      124.49     31.99 o 
   4   6   6      549.91      489.36     44.28 o 
   6   6   6       26.88       22.02     27.79 o 
   8   6   6        8.01       24.39     29.07 o 
  10   6   6       33.41       11.84     30.67 o 
  12   6   6        3.16       -4.42     34.09 o 
  14   6   6       83.08       67.94     55.02 o 
  16   6   6        3.80      -70.97     74.63 o 
 -19   7   6        2.52       13.57     56.46 o 
 -17   7   6        0.73        4.60     50.38 o 
 -15   7   6       23.41       -6.85     45.25 o 
 -13   7   6       40.58       34.96     42.16 o 
 -11   7   6       61.72       13.91     34.29 o 
  -9   7   6       57.24       66.68     33.67 o 
  -7   7   6       34.21       31.52     28.50 o 
  -5   7   6     2305.68     2280.38     88.96 o 
  -3   7   6      178.75      205.70     38.04 o 
  -1   7   6      435.98      455.95     53.10 o 
   1   7   6       50.91       79.66     38.81 o 
   3   7   6        2.12      -15.75     31.80 o 
   5   7   6        1.46        1.88     28.63 o 
   7   7   6        7.94       -0.56     30.57 o 
   9   7   6       93.83       73.32     38.56 o 
  11   7   6      124.76      108.60     57.87 o 
  13   7   6        2.88       -6.97     51.77 o 
 -18   8   6       72.10      161.64     77.54 o 
 -16   8   6       69.95       50.91     61.83 o 
 -14   8   6      165.79      244.52     74.57 o 
 -12   8   6       75.27       69.66     54.62 o 
 -10   8   6       39.68       38.93     42.48 o 
  -8   8   6       95.40      115.32     42.75 o 
  -6   8   6        9.32      -14.88     28.19 o 
  -4   8   6        1.10        8.03     29.19 o 
  -2   8   6      205.94      184.31     40.07 o 
   0   8   6      434.21      470.43     67.78 o 
   2   8   6        0.41      -16.58     36.00 o 
   4   8   6        4.39        6.75     42.74 o 
   6   8   6       36.41       18.73     37.04 o 
   8   8   6       55.97       58.01     43.53 o 
  10   8   6      236.24      213.95     72.62 o 
  12   8   6        0.12       -3.31     75.16 o 
 -15   9   6       42.14       56.89     66.34 o 
 -13   9   6      192.99      150.06     75.31 o 
 -11   9   6        0.95        4.03     53.28 o 
  -9   9   6        0.66       33.52     52.91 o 
  -7   9   6        1.50       10.06     42.37 o 
  -5   9   6      383.17      387.80     82.66 o 
  -3   9   6       18.27       56.41     52.14 o 
  -1   9   6        8.94       -0.46     45.46 o 
   1   9   6      267.11      320.87     81.62 o 
   3   9   6       55.06       98.31     61.09 o 
   5   9   6       33.52       -3.03     50.15 o 
   7   9   6       38.13       34.00     55.39 o 
 -10  10   6        5.69       -0.35     87.19 o 
  -8  10   6       37.61       17.32     59.48 o 
  -6  10   6       32.37      -16.56     55.76 o 
  -4  10   6       34.32       65.72     60.35 o 
  -2  10   6        1.19       14.82     56.12 o 
   0  10   6      133.68      136.34     70.79 o 
   2  10   6       23.69        1.94     54.76 o 
 -25   1   7      220.02      465.12    107.51 o 
 -23   1   7       41.45       17.18     39.61 o 
 -21   1   7       14.35       14.56     28.98 o 
 -19   1   7       20.61       22.88     26.40 o 
 -17   1   7        1.22       -9.74     21.88 o 
 -15   1   7      165.92      137.84     32.79 o 
 -13   1   7        6.24       -4.61     20.76 o 
 -11   1   7       14.26        3.95     20.01 o 
  -9   1   7     1416.14     1354.39     64.36 o 
  -7   1   7       31.93       12.21     17.45 o 
  -5   1   7      286.66      276.07     23.59 o 
  -3   1   7       44.87       41.02     11.11 o 
  -1   1   7     1349.00     1247.76     35.82 o 
   1   1   7     2150.94     2204.07     38.64 o 
   3   1   7        8.21       24.04     15.17 o 
   5   1   7      162.91      184.34     25.42 o 
   7   1   7      107.53      110.29     26.74 o 
   9   1   7       50.27       49.85     26.42 o 
  11   1   7       66.72       63.72     27.70 o 
  13   1   7       25.74       -2.03     32.17 o 
  15   1   7        0.05       -9.22     35.49 o 
  17   1   7       82.84       74.02     52.09 o 
  19   1   7       18.26       82.66    103.41 o 
 -26   2   7        2.62      -19.92     61.15 o 
 -24   2   7       11.90       46.41     59.98 o 
 -22   2   7       35.56       13.96     45.62 o 
 -20   2   7       30.18       15.36     28.36 o 
 -18   2   7       75.93      122.45     41.43 o 
 -16   2   7      315.50      300.06     47.32 o 
 -14   2   7      822.17      818.05     67.17 o 
 -12   2   7      713.13      769.73     57.39 o 
 -10   2   7        8.29       23.85     18.61 o 
  -8   2   7      856.30      802.72     38.32 o 
  -6   2   7        0.23       -3.99     12.55 o 
  -4   2   7      316.44      304.43     22.74 o 
  -2   2   7       57.53       36.12     14.49 o 
   0   2   7      111.62      112.92     18.42 o 
   2   2   7      975.54     1011.29     51.11 o 
   4   2   7      250.90      253.24     29.19 o 
   6   2   7     1269.29     1287.73     62.63 o 
   8   2   7      623.68      667.19     54.37 o 
  10   2   7      234.48      226.95     43.65 o 
  12   2   7        0.10       -5.82     43.35 o 
  14   2   7       76.32       74.93     58.86 o 
  16   2   7       57.90       36.35     49.43 o 
  18   2   7      167.04      238.05    116.67 o 
 -25   3   7      110.81       90.25     73.56 o 
 -23   3   7      214.46      270.60     89.42 o 
 -21   3   7       50.28       68.01     79.17 o 
 -19   3   7        5.43        7.56     35.48 o 
 -17   3   7       25.34       30.87     34.15 o 
 -15   3   7      345.56      309.04     48.08 o 
 -13   3   7       93.12       81.46     27.92 o 
 -11   3   7     3456.97     3329.27    101.40 o 
  -9   3   7        2.70       -9.43     17.69 o 
  -7   3   7     1511.05     1421.27     47.47 o 
  -5   3   7      328.00      366.34     30.35 o 
  -3   3   7      245.60      282.05     26.99 o 
  -1   3   7        9.06       -3.11     16.89 o 
   1   3   7      899.27      923.94     45.37 o 
   3   3   7      710.00      744.91     46.10 o 
   5   3   7      106.20       97.57     26.34 o 
   7   3   7       93.13       72.03     26.81 o 
   9   3   7        9.61        8.78     29.61 o 
  11   3   7      246.50      246.80     66.71 o 
  13   3   7       30.72       11.63     47.80 o 
  15   3   7       54.19       73.13     66.01 o 
  17   3   7        1.82       27.55     86.14 o 
 -24   4   7      108.36      142.95     78.36 o 
 -22   4   7        1.18      -23.89     67.14 o 
 -20   4   7        1.68       -7.85     68.53 o 
 -18   4   7      321.84      315.74     58.41 o 
 -16   4   7     1666.44     1810.72     85.43 o 
 -14   4   7      189.69      188.08     31.00 o 
 -12   4   7     2344.58     2285.75     66.75 o 
 -10   4   7      146.01      135.40     23.15 o 
  -8   4   7     1613.07     1563.44     55.96 o 
  -6   4   7      338.07      365.43     34.09 o 
  -4   4   7       35.97       48.45     20.83 o 
  -2   4   7      337.87      306.57     33.04 o 
   0   4   7      477.58      452.31     44.64 o 
   2   4   7      157.17      155.07     29.85 o 
   4   4   7      938.23      966.34     60.02 o 
   6   4   7        0.69       24.86     24.13 o 
   8   4   7       19.71       36.95     30.91 o 
  10   4   7     1045.20      956.78    103.76 o 
  12   4   7        0.35       19.55     49.63 o 
  14   4   7      199.62      206.92     77.15 o 
  16   4   7       29.36       12.56     85.62 o 
 -23   5   7       22.17       92.42    101.84 o 
 -21   5   7      509.49      810.94    110.77 o 
 -19   5   7        1.31       -3.47     48.35 o 
 -17   5   7       14.05       46.85     33.29 o 
 -15   5   7       24.00       45.49     30.29 o 
 -13   5   7       16.40       14.28     26.24 o 
 -11   5   7     1336.38     1245.04     63.20 o 
  -9   5   7      531.19      609.87     41.09 o 
  -7   5   7      328.13      300.80     31.03 o 
  -5   5   7      137.96      115.70     21.71 o 
  -3   5   7       47.30       35.59     23.36 o 
  -1   5   7      102.41      106.31     33.02 o 
   1   5   7      257.85      229.18     39.93 o 
   3   5   7      398.99      370.13     47.92 o 
   5   5   7       88.33       74.96     33.31 o 
   7   5   7        6.94       38.73     38.15 o 
   9   5   7        6.56       21.13     46.62 o 
  11   5   7      304.35      243.74     76.47 o 
  13   5   7      128.63       93.01     67.70 o 
  15   5   7        3.10      -71.50     71.50 o 
 -22   6   7        8.97       28.21     61.17 o 
 -20   6   7      101.95      177.17     70.88 o 
 -18   6   7        0.89       12.27     51.34 o 
 -16   6   7      126.01       55.61     44.38 o 
 -14   6   7       16.90       27.57     30.96 o 
 -12   6   7       33.39       51.81     30.98 o 
 -10   6   7        0.76        0.69     25.14 o 
  -8   6   7      253.20      223.82     32.41 o 
  -6   6   7       71.97       62.78     23.82 o 
  -4   6   7      285.51      268.08     31.94 o 
  -2   6   7       92.04       96.49     24.31 o 
   0   6   7       60.73       72.21     26.66 o 
   2   6   7      232.26      271.09     36.87 o 
   4   6   7      121.70       66.93     36.76 o 
   6   6   7      155.08      152.07     38.94 o 
   8   6   7       49.26      141.08     64.37 o 
  10   6   7       12.60        9.26     53.23 o 
  12   6   7       87.19       88.24     92.43 o 
  14   6   7      141.01       58.95    100.45 o 
 -19   7   7      155.02      100.69     67.21 o 
 -17   7   7      138.03      130.20     71.24 o 
 -15   7   7       79.56       98.98     57.69 o 
 -13   7   7       37.00       46.41     38.65 o 
 -11   7   7       20.09       23.54     31.53 o 
  -9   7   7        1.37       11.72     28.59 o 
  -7   7   7      275.93      281.35     43.34 o 
  -5   7   7       37.29       17.56     26.57 o 
  -3   7   7        4.91      -17.49     24.23 o 
  -1   7   7      199.30      170.76     38.49 o 
   1   7   7      428.50      564.71     90.14 o 
   3   7   7        2.78       -5.77     30.67 o 
   5   7   7        2.96       -1.06     32.29 o 
   7   7   7        2.48       -6.45     47.12 o 
   9   7   7      152.80      186.78    105.68 o 
  11   7   7        6.13        2.62     82.66 o 
 -16   8   7      252.98      249.47     81.18 o 
 -14   8   7       63.20       27.35     53.12 o 
 -12   8   7       17.24       -7.95     45.04 o 
 -10   8   7        8.10       40.50     37.37 o 
  -8   8   7        2.77        6.26     31.07 o 
  -6   8   7       25.27       40.47     32.86 o 
  -4   8   7      306.49      253.05     43.55 o 
  -2   8   7       13.14      -28.81     33.85 o 
   0   8   7        7.69       -1.83     36.63 o 
   2   8   7       18.80       36.36     41.03 o 
   4   8   7       18.94       -5.42     36.75 o 
   6   8   7       11.24       30.52     77.95 o 
   8   8   7        9.31       30.34     89.28 o 
  10   8   7        1.76      -13.95     83.01 o 
 -13   9   7       90.20       53.39     62.83 o 
 -11   9   7       36.87       23.48     54.57 o 
  -9   9   7        8.41       34.80     56.24 o 
  -7   9   7       15.52       59.48     46.30 o 
  -5   9   7      193.54      185.35     67.06 o 
  -3   9   7       26.39       18.01     51.14 o 
  -1   9   7       84.39       69.27     53.49 o 
   1   9   7       33.48       44.74     53.29 o 
   3   9   7        5.67      -41.18     44.69 o 
   5   9   7        0.62       39.06     85.80 o 
  -6  10   7       44.23      -13.18     56.28 o 
  -4  10   7       61.61       47.35     61.07 o 
  -2  10   7        1.45        4.08     52.73 o 
 -26   0   8       20.95       -4.01     93.99 o 
 -24   0   8      362.81      500.06    131.25 o 
 -22   0   8      261.25      271.66     64.40 o 
 -20   0   8      717.25      692.97     81.65 o 
 -18   0   8      147.26       97.73     43.12 o 
 -16   0   8     3113.45     3043.56    219.27 o 
 -14   0   8       36.61       54.34     42.84 o 
 -12   0   8      191.36      250.99     53.40 o 
 -10   0   8      644.22      787.45     87.77 o 
  -8   0   8      198.62      185.23     47.09 o 
  -6   0   8       50.59       47.61     28.77 o 
   0   0   8      699.05      694.66     64.39 o 
   2   0   8     3206.62     3104.88    123.76 o 
   4   0   8      106.68      115.33     27.72 o 
   6   0   8      145.61      163.33     34.52 o 
   8   0   8     1283.40     1224.68     76.19 o 
  10   0   8       66.24       62.13     46.25 o 
  12   0   8       23.96       41.85     63.65 o 
  14   0   8      289.76      190.28    102.21 o 
  16   0   8        1.34      -53.88     73.24 o 
 -25   1   8       18.56       -3.76     56.18 o 
 -23   1   8        1.59      -18.55     40.93 o 
 -21   1   8      119.41      145.28     39.17 o 
 -19   1   8       62.32       37.87     28.58 o 
 -17   1   8      373.62      329.88     45.47 o 
 -15   1   8      776.40      777.11     62.22 o 
 -13   1   8      400.79      348.04     46.39 o 
 -11   1   8      891.28      927.61     53.74 o 
  -9   1   8       40.86       39.87     26.51 o 
  -7   1   8     1342.82     1616.94     67.47 o 
  -5   1   8      222.61      229.57     24.53 o 
  -3   1   8     1638.47     1816.79     50.30 o 
  -1   1   8      214.14      210.00     24.05 o 
   1   1   8      272.69      273.06     21.32 o 
   3   1   8      905.32      866.58     42.58 o 
   5   1   8      106.41      161.95     25.90 o 
   7   1   8        3.92        4.46     21.57 o 
   9   1   8       31.50       49.33     27.06 o 
  11   1   8      210.58      230.93     45.50 o 
  13   1   8       67.44       53.17     51.01 o 
  15   1   8       79.53       78.04     61.28 o 
  17   1   8        0.74      -39.53     60.59 o 
 -26   2   8       63.82       96.73     75.38 o 
 -24   2   8      124.71      122.47     73.31 o 
 -22   2   8      125.46      111.39     55.45 o 
 -20   2   8       42.94       49.86     34.60 o 
 -18   2   8       69.64       45.76     34.56 o 
 -16   2   8       10.26        6.71     27.95 o 
 -14   2   8       31.75       23.07     27.86 o 
 -12   2   8      513.19      536.94     49.30 o 
 -10   2   8      420.35      382.09     35.80 o 
  -8   2   8      318.65      288.38     29.91 o 
  -6   2   8      890.03      879.10     43.07 o 
  -4   2   8      351.59      336.55     24.06 o 
  -2   2   8      957.77      930.78     35.54 o 
   0   2   8       59.06       59.35     18.09 o 
   2   2   8      839.56      797.65     43.01 o 
   4   2   8      153.57      168.14     29.48 o 
   6   2   8      149.30      175.62     33.35 o 
   8   2   8       19.90       35.56     28.10 o 
  10   2   8      164.71      142.52     47.39 o 
  12   2   8        2.97      -21.80     62.60 o 
  14   2   8       16.85        2.21     51.41 o 
  16   2   8       44.62       65.80     68.75 o 
 -25   3   8      265.70      306.92     98.96 o 
 -23   3   8       19.92       58.57     64.55 o 
 -21   3   8        4.25        0.06     42.66 o 
 -19   3   8       36.60       55.54     38.04 o 
 -17   3   8      116.18      116.95     41.30 o 
 -15   3   8      388.60      342.93     49.89 o 
 -13   3   8      534.80      503.60     48.16 o 
 -11   3   8      883.36      836.09     52.04 o 
  -9   3   8     2296.72     2257.50     71.31 o 
  -7   3   8      353.67      342.35     30.67 o 
  -5   3   8      191.84      200.47     23.74 o 
  -3   3   8      793.05      800.83     39.31 o 
  -1   3   8       92.40      138.54     25.57 o 
   1   3   8     1718.68     1734.19     80.51 o 
   3   3   8      112.69      128.89     29.30 o 
   5   3   8        6.80       -0.79     24.25 o 
   7   3   8       81.56       76.79     32.20 o 
   9   3   8       48.53       20.68     36.52 o 
  11   3   8       66.92       80.22     80.57 o 
  13   3   8      121.44      146.32     98.18 o 
  15   3   8        1.12        1.57     83.35 o 
 -24   4   8       91.80      111.83     76.31 o 
 -22   4   8       37.51      -37.49     73.76 o 
 -20   4   8       58.79       55.86     49.91 o 
 -18   4   8       88.85       80.07     42.95 o 
 -16   4   8      135.76      155.11     44.68 o 
 -14   4   8      148.72      187.20     38.57 o 
 -12   4   8        8.35       13.84     24.51 o 
 -10   4   8       99.67       90.04     26.33 o 
  -8   4   8       30.52       24.83     21.40 o 
  -6   4   8       70.35       71.11     23.28 o 
  -4   4   8        1.05       11.44     18.76 o 
  -2   4   8       60.44       43.29     25.56 o 
   0   4   8      254.85      227.94     35.16 o 
   2   4   8       27.43       31.06     25.58 o 
   4   4   8      248.27      228.97     39.21 o 
   6   4   8        0.63       11.82     28.96 o 
   8   4   8        6.14        1.13     35.93 o 
  10   4   8      112.91       18.83     73.42 o 
  12   4   8       71.86       19.18     80.74 o 
  14   4   8       19.87       19.71     89.63 o 
 -23   5   8      275.03      134.82    113.19 o 
 -21   5   8       43.25      113.70    103.58 o 
 -19   5   8       75.65      106.91     67.27 o 
 -17   5   8       68.83       68.07     48.53 o 
 -15   5   8       66.28      105.19     42.33 o 
 -13   5   8       20.78       -8.33     30.81 o 
 -11   5   8       54.69       47.28     26.71 o 
  -9   5   8       42.78       42.08     25.62 o 
  -7   5   8       59.73       68.40     25.91 o 
  -5   5   8      196.05      182.37     31.36 o 
  -3   5   8      816.14      750.36     47.49 o 
  -1   5   8      222.25      227.85     39.38 o 
   1   5   8        1.52       -2.47     25.81 o 
   3   5   8       72.14       61.20     32.54 o 
   5   5   8       29.18        1.74     29.63 o 
   7   5   8        5.99      -34.70     58.07 o 
   9   5   8       16.63        0.00     70.62 o 
  11   5   8       51.56       32.96     86.32 o 
  13   5   8        0.88       26.51     93.29 o 
 -20   6   8       30.07       62.08     89.63 o 
 -18   6   8      329.46      381.28     78.66 o 
 -16   6   8      213.84      198.62     53.92 o 
 -14   6   8       24.20       11.89     29.54 o 
 -12   6   8      235.04      316.20     44.52 o 
 -10   6   8      108.90       53.99     28.08 o 
  -8   6   8      353.00      349.17     46.76 o 
  -6   6   8      399.35      380.06     42.64 o 
  -4   6   8      195.16      203.18     35.32 o 
  -2   6   8       91.18       60.66     34.34 o 
   0   6   8      624.81      576.95     60.24 o 
   2   6   8       15.15       45.85     37.96 o 
   4   6   8       74.85       98.71     55.37 o 
   6   6   8       30.54       35.05     73.07 o 
   8   6   8      258.31      146.15     99.94 o 
  10   6   8      263.65      186.27    111.80 o 
 -19   7   8      262.11      338.85     84.01 o 
 -17   7   8       97.25      180.90     92.08 o 
 -15   7   8       46.15      148.33     61.58 o 
 -13   7   8       66.10       55.51     38.02 o 
 -11   7   8       23.33       23.04     30.51 o 
  -9   7   8        7.43        0.14     27.52 o 
  -7   7   8        1.75       -7.75     30.33 o 
  -5   7   8        0.47        1.62     33.20 o 
  -3   7   8      155.19      181.00     45.81 o 
  -1   7   8       14.30       -5.38     43.51 o 
   1   7   8       95.70       81.08     55.84 o 
   3   7   8       10.53       -7.25     46.94 o 
   5   7   8       38.69       27.02     55.92 o 
   7   7   8        8.14       39.24     88.06 o 
 -16   8   8      116.09      222.69     75.67 o 
 -14   8   8        1.54       -5.10     49.36 o 
 -12   8   8      131.89      111.51     57.33 o 
 -10   8   8       32.70       59.30     43.36 o 
  -8   8   8        1.71       30.77     39.30 o 
  -6   8   8       32.47       19.25     38.95 o 
  -4   8   8      177.83      163.36     49.39 o 
  -2   8   8        0.91       29.52     55.04 o 
   0   8   8       12.59       49.07     59.20 o 
   2   8   8       57.76       63.38     64.42 o 
   4   8   8       44.35       33.08     61.42 o 
 -11   9   8        0.37      -55.80     77.08 o 
  -9   9   8        0.81      -19.01     85.45 o 
  -7   9   8       91.56      121.03    106.38 o 
  -5   9   8      129.80      142.65    112.31 o 
  -3   9   8      143.22      220.61    118.59 o 
  -1   9   8       51.42       -7.85     83.53 o 
   1   9   8       16.89       50.75     96.26 o 
 -25   1   9       74.67       43.84     66.74 o 
 -23   1   9        3.31        8.79     40.91 o 
 -21   1   9       25.44       23.43     30.56 o 
 -19   1   9       23.86       39.05     31.84 o 
 -17   1   9       31.35       40.71     31.05 o 
 -15   1   9     1328.93     1337.69     75.41 o 
 -13   1   9       59.17       52.97     28.31 o 
 -11   1   9      215.74      239.15     33.99 o 
  -9   1   9      145.51      165.63     36.13 o 
  -7   1   9       84.39      127.25     27.49 o 
  -5   1   9        8.31      -15.15     15.84 o 
  -1   1   9       73.61       91.41     24.94 o 
   1   1   9      703.35      666.28     38.80 o 
   3   1   9      174.64      176.69     38.97 o 
   5   1   9       20.53       21.67     22.40 o 
   7   1   9      203.31      191.64     35.60 o 
   9   1   9      133.90      134.95     37.63 o 
  11   1   9        0.01        3.32     42.22 o 
  13   1   9        2.07      -22.65     45.98 o 
  15   1   9        0.01       12.15     58.07 o 
 -24   2   9       11.43       26.48     64.21 o 
 -22   2   9        5.82       25.87     42.49 o 
 -20   2   9        8.00      -16.12     33.65 o 
 -18   2   9      148.28      135.64     42.78 o 
 -16   2   9      341.39      319.91     48.43 o 
 -14   2   9        4.32        4.48     26.09 o 
 -12   2   9      118.84       85.83     29.51 o 
 -10   2   9        9.39       16.74     22.40 o 
  -8   2   9     1450.57     1447.19     47.78 o 
  -6   2   9      481.66      450.09     32.22 o 
  -4   2   9       24.10       29.77     19.11 o 
  -2   2   9       90.59       77.11     22.00 o 
   0   2   9      203.30      177.85     28.13 o 
   2   2   9      765.97      641.94     47.74 o 
   4   2   9      355.57      342.76     44.58 o 
   6   2   9       54.06       31.94     30.64 o 
   8   2   9       59.08       42.10     36.00 o 
  10   2   9       14.11       25.17     39.31 o 
  12   2   9        9.23       26.17     47.51 o 
  14   2   9        2.16      -34.39     51.88 o 
 -23   3   9       64.47       42.69     65.26 o 
 -21   3   9      103.77      153.01     60.76 o 
 -19   3   9      130.99      139.89     52.23 o 
 -17   3   9      250.97      253.58     49.60 o 
 -15   3   9       25.65       19.96     29.81 o 
 -13   3   9      267.34      248.31     42.65 o 
 -11   3   9     1748.27     1777.86     69.26 o 
  -9   3   9      483.24      476.32     37.31 o 
  -7   3   9      366.52      385.19     32.89 o 
  -5   3   9      122.98      132.64     26.04 o 
  -3   3   9      140.38      146.69     30.74 o 
  -1   3   9        6.66        5.38     23.01 o 
   1   3   9        1.14        8.90     24.46 o 
   3   3   9     1756.21     1637.59     83.41 o 
   5   3   9      128.44       86.00     35.78 o 
   7   3   9        7.45       -5.83     33.52 o 
   9   3   9        3.67        9.05     37.14 o 
  11   3   9       56.94       85.80     81.96 o 
  13   3   9        9.86      -27.20     85.10 o 
  15   3   9        1.30       54.93    106.02 o 
 -22   4   9      309.14      363.65    141.62 o 
 -20   4   9       40.46       60.98     53.57 o 
 -18   4   9      426.10      550.73     78.21 o 
 -16   4   9       80.45       63.44     38.24 o 
 -14   4   9       14.31        8.84     27.26 o 
 -12   4   9      134.54      137.83     31.42 o 
 -10   4   9      776.97      732.65     47.63 o 
  -8   4   9      204.40      217.19     30.20 o 
  -6   4   9     1415.08     1356.71     59.82 o 
  -4   4   9       10.36       11.26     23.70 o 
  -2   4   9       15.72        2.57     26.68 o 
   0   4   9        7.60      -16.69     26.03 o 
   2   4   9       16.71        3.45     29.28 o 
   4   4   9      344.14      291.11     49.69 o 
   6   4   9      223.41      238.04     51.51 o 
   8   4   9      270.63      325.70     72.38 o 
  10   4   9        1.11       25.63     71.50 o 
  12   4   9       31.86      -23.37     80.57 o 
  14   4   9       91.46      -24.59     91.73 o 
 -21   5   9       18.82      -49.52     81.61 o 
 -19   5   9       32.25       52.18     51.44 o 
 -17   5   9      101.40      142.06     56.75 o 
 -15   5   9      361.07      304.06     54.33 o 
 -13   5   9        7.20       23.90     32.86 o 
 -11   5   9      307.30      340.23     41.01 o 
  -9   5   9       24.71       28.93     23.86 o 
  -7   5   9      118.96      124.08     32.89 o 
  -5   5   9      141.33      121.55     31.43 o 
  -3   5   9        1.47       18.97     31.99 o 
  -1   5   9      189.66      147.14     42.21 o 
   1   5   9      155.23      177.51     46.55 o 
   3   5   9      228.34      207.14     49.10 o 
   5   5   9        7.45      -11.66     42.95 o 
   7   5   9        5.36       22.67     68.01 o 
   9   5   9       16.86      -64.52     64.87 o 
  11   5   9        3.68      -18.66     80.74 o 
 -20   6   9       36.89       30.69     93.82 o 
 -18   6   9       19.04       11.01     59.91 o 
 -16   6   9      684.52      707.41    159.45 o 
 -14   6   9       26.24        4.53     43.41 o 
 -12   6   9       25.68       31.75     35.00 o 
 -10   6   9       62.03      122.13     41.74 o 
  -8   6   9       87.73      102.82     39.52 o 
  -6   6   9       16.64       20.06     28.15 o 
  -4   6   9      748.78      722.10     63.47 o 
  -2   6   9       25.39       30.38     38.38 o 
   0   6   9      131.83      142.55     58.60 o 
   2   6   9      147.60      175.44     86.85 o 
   4   6   9        0.13       45.86     67.83 o 
   6   6   9        0.01      -16.22     67.49 o 
   8   6   9       78.03       64.00     91.21 o 
  10   6   9       91.15       53.01     92.60 o 
 -17   7   9        3.61      -74.98     74.98 o 
 -15   7   9       84.78       57.56     64.79 o 
 -13   7   9        4.72      -22.90     44.45 o 
 -11   7   9        0.02       23.03     41.29 o 
  -9   7   9       24.12      -21.92     40.50 o 
  -7   7   9       30.13      -19.68     38.41 o 
  -5   7   9       13.05      -12.64     37.90 o 
  -3   7   9      228.21      264.22    103.42 o 
  -1   7   9       55.07       -9.94     64.70 o 
   1   7   9       21.28       49.52     79.52 o 
   3   7   9       10.00      -26.51     71.32 o 
   5   7   9        3.06       14.12     79.52 o 
   7   7   9       15.24      -72.37     72.37 o 
 -14   8   9       51.81      187.81    114.57 o 
 -12   8   9        4.52      -53.58     53.58 o 
 -10   8   9        0.99      -21.74     62.95 o 
  -8   8   9       38.55       42.60     64.11 o 
  -6   8   9       68.34       15.64     48.16 o 
  -4   8   9        8.17       52.84     86.14 o 
  -2   8   9       67.53       11.34     81.61 o 
   0   8   9      126.91      103.24     99.93 o 
   2   8   9       29.82      -16.57     85.62 o 
   4   8   9        5.38      -66.26     83.70 o 
 -24   0  10       26.82        5.93     91.38 o 
 -22   0  10       65.22       67.72     62.06 o 
 -20   0  10      358.33      398.87     68.39 o 
 -18   0  10       55.75       57.55     49.79 o 
 -16   0  10        0.69       29.64     56.15 o 
 -14   0  10      682.94      622.67    101.37 o 
 -12   0  10      880.17      853.81    100.51 o 
 -10   0  10      251.20      328.95     62.27 o 
  -8   0  10     1027.56     1167.75     75.74 o 
   2   0  10        8.49       10.58     22.12 o 
   4   0  10       33.52       42.89     30.34 o 
   6   0  10        2.42       26.98     36.13 o 
   8   0  10       15.56       14.68     38.89 o 
  10   0  10       63.31        7.23     46.40 o 
  12   0  10       68.26       34.70     76.56 o 
  14   0  10       24.79       42.20     81.44 o 
 -25   1  10       15.22       -1.65     66.46 o 
 -23   1  10       10.37        5.36     42.51 o 
 -21   1  10        7.79       22.58     38.17 o 
 -19   1  10       67.45       69.20     43.83 o 
 -17   1  10      133.80      114.22     44.89 o 
 -15   1  10     1596.88     1627.07    125.63 o 
 -13   1  10      970.38      939.31     79.59 o 
 -11   1  10     1006.26     1067.17    117.54 o 
  -9   1  10      546.30      581.69     50.88 o 
  -7   1  10        3.99       13.33     16.27 o 
   1   1  10       14.00       26.89     15.44 o 
   3   1  10      435.70      380.82     33.90 o 
   5   1  10      555.46      554.68     58.98 o 
   7   1  10       55.90       30.08     28.41 o 
   9   1  10       89.52       95.07     37.03 o 
  11   1  10        0.16       -6.97     45.59 o 
  13   1  10        8.73       -8.95     50.12 o 
 -24   2  10      676.32      890.38    193.81 o 
 -22   2  10        8.17       -1.53     46.97 o 
 -20   2  10       78.48      125.77     62.06 o 
 -18   2  10       20.57      -19.22     43.19 o 
 -16   2  10        3.91       27.54     35.66 o 
 -14   2  10       88.52      116.45     39.94 o 
 -12   2  10      640.26      740.85     64.76 o 
 -10   2  10      556.45      559.13     99.35 o 
  -8   2  10      345.02      329.02     37.71 o 
  -6   2  10      298.61      297.21     30.01 o 
  -4   2  10        7.01        6.66     16.29 o 
  -2   2  10      675.17      679.64     36.61 o 
   0   2  10       30.05       15.28     20.10 o 
   2   2  10      980.70     1034.40     56.43 o 
   4   2  10        5.33        2.74     26.14 o 
   6   2  10        0.76       18.58     29.98 o 
   8   2  10       39.05       55.68     38.41 o 
  10   2  10        0.33      -13.33     56.24 o 
  12   2  10       36.56        7.92     48.89 o 
 -23   3  10       12.12       46.88     66.54 o 
 -21   3  10       27.04       27.47     57.02 o 
 -19   3  10       23.92      -17.21     48.39 o 
 -17   3  10       59.57       85.58     44.74 o 
 -15   3  10      213.84      240.12     52.90 o 
 -13   3  10      391.78      380.31     61.48 o 
 -11   3  10       43.42       34.59     25.10 o 
  -9   3  10      546.10      566.67     55.07 o 
  -7   3  10       66.48       71.76     24.40 o 
  -5   3  10      192.67      180.28     27.21 o 
  -3   3  10       43.79       18.15     24.13 o 
  -1   3  10       16.99       41.73     24.79 o 
   1   3  10      127.22      135.85     32.22 o 
   3   3  10        0.51       -5.79     27.54 o 
   5   3  10       79.18       74.31     35.53 o 
   7   3  10       18.92       27.00     35.92 o 
   9   3  10       54.34       40.11     70.45 o 
  11   3  10       29.73      -25.63     68.01 o 
  13   3  10        1.45       12.56     94.51 o 
 -20   4  10       91.57       96.83     68.44 o 
 -18   4  10        0.90        7.48     52.22 o 
 -16   4  10        0.97       50.74     47.97 o 
 -14   4  10        6.88        8.79     30.82 o 
 -12   4  10       33.25       38.76     28.19 o 
 -10   4  10       23.83       16.23     24.95 o 
  -8   4  10      215.38      192.72     32.75 o 
  -6   4  10        0.39       -7.69     22.44 o 
  -4   4  10      596.25      601.04     54.90 o 
  -2   4  10        0.01      -25.09     25.09 o 
   0   4  10       12.19        7.44     27.61 o 
   2   4  10      213.07      250.31     44.66 o 
   4   4  10        0.40      -21.11     29.99 o 
   6   4  10       39.48       31.57     38.77 o 
   8   4  10      132.79       84.23     76.73 o 
  10   4  10        8.34      -31.04     73.59 o 
  12   4  10        2.18      -24.76     82.66 o 
 -17   5  10      202.17      212.27     74.83 o 
 -15   5  10       16.56       24.54     49.58 o 
 -13   5  10      155.86      159.71     52.23 o 
 -11   5  10      145.64      110.21     35.50 o 
  -9   5  10        2.61       -8.55     26.27 o 
  -7   5  10      460.24      382.14     44.38 o 
  -5   5  10      247.94      229.10     40.62 o 
  -3   5  10        0.00        6.63     32.24 o 
  -1   5  10       21.71       44.71     35.96 o 
   1   5  10       20.13       -7.04     31.25 o 
   3   5  10      360.71      391.14     58.95 o 
   5   5  10       10.25       30.41     47.96 o 
   7   5  10       55.06       43.60     74.99 o 
   9   5  10      170.79      101.85     94.70 o 
 -18   6  10       41.75      -34.35     87.37 o 
 -16   6  10        2.89       -4.08     59.07 o 
 -14   6  10        6.52       43.82     58.12 o 
 -12   6  10      132.76      129.32     60.78 o 
 -10   6  10       15.13      -17.53     35.00 o 
  -8   6  10       67.80       61.26     36.84 o 
  -6   6  10      151.56      134.38     40.85 o 
  -4   6  10       80.65      106.84     44.73 o 
  -2   6  10       35.40       76.92     51.05 o 
   0   6  10       41.23       58.93     52.27 o 
   2   6  10       35.12       -1.40     61.03 o 
   4   6  10        1.65        6.98     68.18 o 
   6   6  10       96.85       61.56     86.50 o 
   8   6  10       11.99       -4.71     82.48 o 
 -15   7  10       22.76       43.67     67.59 o 
 -13   7  10        3.76        9.75     62.60 o 
 -11   7  10       67.31      -21.16     56.03 o 
  -9   7  10       26.64       71.67     56.06 o 
  -7   7  10       48.83       45.68     46.00 o 
  -5   7  10      110.01      105.33     85.80 o 
  -3   7  10      110.76      106.90     84.58 o 
  -1   7  10       10.79       46.73     71.67 o 
   1   7  10        7.11      -59.29     59.29 o 
   3   7  10       19.67      -22.67     73.94 o 
   5   7  10       20.53      -65.22     72.37 o 
 -12   8  10       15.37       53.88     94.34 o 
 -10   8  10        3.24       28.96     66.28 o 
  -8   8  10        1.25       12.46     59.63 o 
  -6   8  10       16.27       15.47     61.40 o 
  -4   8  10        0.47       47.26     93.29 o 
  -2   8  10        0.77        0.17     84.23 o 
   0   8  10      249.56      245.56    119.47 o 
   2   8  10        2.16        5.93     95.73 o 
 -23   1  11       17.52       35.14     59.25 o 
 -21   1  11        0.39        3.05     50.74 o 
 -19   1  11       39.67       13.33     47.40 o 
 -17   1  11        4.69       -0.46     33.82 o 
 -15   1  11      508.60      577.70     73.94 o 
 -13   1  11       35.50       19.53     33.96 o 
 -11   1  11       14.97       -4.58     27.31 o 
  -9   1  11      122.05      117.62     23.73 o 
   1   1  11        3.18        9.10     15.99 o 
   3   1  11       53.72       39.88     21.15 o 
   5   1  11        3.80       18.06     22.78 o 
   7   1  11        0.25      -25.37     25.37 o 
   9   1  11       69.77       47.35     34.70 o 
  11   1  11        7.53       11.20     49.62 o 
 -22   2  11       18.26       73.81     64.42 o 
 -20   2  11        1.20      -37.18     45.73 o 
 -18   2  11       16.87       32.75     46.08 o 
 -16   2  11        0.17        8.11     36.16 o 
 -14   2  11      831.41      877.58     74.63 o 
 -12   2  11        8.78        5.84     36.10 o 
 -10   2  11      135.95      115.41     30.01 o 
  -8   2  11      393.11      384.28     36.18 o 
  -6   2  11       37.37       46.20     23.74 o 
  -4   2  11       28.14       29.86     19.76 o 
  -2   2  11       14.96        4.43     21.16 o 
   0   2  11       19.92       27.10     19.32 o 
   2   2  11      196.92      177.86     31.52 o 
   4   2  11      212.58      184.35     37.10 o 
   6   2  11       26.82        4.18     25.97 o 
   8   2  11       49.05       20.35     32.27 o 
  10   2  11        4.60       18.65     48.27 o 
 -23   3  11      194.03      105.63     73.40 o 
 -21   3  11      136.30      220.70     80.89 o 
 -19   3  11        0.74        6.86     50.53 o 
 -17   3  11      619.22      862.30    100.02 o 
 -15   3  11      455.26      521.32     87.13 o 
 -13   3  11      228.77      276.41     51.13 o 
 -11   3  11       93.40      120.25     37.27 o 
  -9   3  11        0.06       15.16     22.06 o 
  -7   3  11       20.12       19.61     21.07 o 
  -5   3  11      291.20      278.87     36.27 o 
  -3   3  11       62.58       84.65     26.37 o 
  -1   3  11       21.91       46.11     24.83 o 
   1   3  11       15.68        6.59     24.38 o 
   3   3  11       46.63       54.19     30.92 o 
   5   3  11        4.97       -5.04     31.34 o 
   7   3  11       64.23       56.78     41.33 o 
   9   3  11       80.64       91.03     84.93 o 
 -20   4  11        4.15       -7.46     54.58 o 
 -18   4  11       59.28      118.12     62.58 o 
 -16   4  11       64.03        3.31     46.80 o 
 -14   4  11        0.74       23.95     37.21 o 
 -12   4  11       14.09       -0.75     26.60 o 
 -10   4  11       83.64       88.86     31.83 o 
  -8   4  11       65.31       61.69     27.77 o 
  -6   4  11        7.10        6.39     24.16 o 
  -4   4  11      142.24      125.60     34.29 o 
  -2   4  11      323.43      337.48     46.07 o 
   0   4  11       82.16       77.84     33.50 o 
   2   4  11      248.13      276.91     46.07 o 
   4   4  11      572.33      617.75     65.65 o 
   6   4  11        8.54      -11.51     35.86 o 
   8   4  11       39.90       10.46     70.63 o 
 -19   5  11        6.62       49.71     64.88 o 
 -17   5  11      199.28      189.88     71.95 o 
 -15   5  11      224.86      244.46    108.39 o 
 -13   5  11       16.95       31.01     48.58 o 
 -11   5  11       66.34       85.13     36.87 o 
  -9   5  11       66.89       71.19     31.43 o 
  -7   5  11        3.91       13.77     28.92 o 
  -5   5  11      145.70      110.31     40.88 o 
  -3   5  11       47.79       26.90     34.87 o 
  -1   5  11        3.74        0.65     33.47 o 
   1   5  11        6.11       53.35     38.00 o 
   3   5  11       13.62       20.38     38.40 o 
   5   5  11        2.96       31.56     73.94 o 
   7   5  11       29.61       13.08     73.76 o 
 -18   6  11       87.58       82.20     68.67 o 
 -16   6  11        4.88       25.82     60.56 o 
 -14   6  11        0.14       31.50     53.33 o 
 -12   6  11       16.90       40.26     52.95 o 
 -10   6  11       13.33       37.41     50.86 o 
  -8   6  11        9.69        1.46     37.04 o 
  -6   6  11       41.25       45.10     50.67 o 
  -4   6  11       55.11       50.80     48.93 o 
  -2   6  11       42.16       36.36     48.76 o 
   0   6  11        0.00       -1.26     50.48 o 
   2   6  11       54.06       59.64     75.16 o 
   4   6  11       21.58       90.16     82.13 o 
   6   6  11        0.07        3.84     79.17 o 
 -15   7  11      282.97      229.17    125.22 o 
 -13   7  11        6.84      -27.81     57.53 o 
 -11   7  11        0.00       12.20     54.04 o 
  -9   7  11        4.71      -31.77     70.36 o 
  -7   7  11      289.77      330.94     80.84 o 
  -5   7  11       51.96       60.51     76.21 o 
  -3   7  11       66.85       -6.98     74.29 o 
  -1   7  11      108.17      102.02     94.17 o 
   1   7  11       74.59       44.29     86.50 o 
   3   7  11        1.09       17.96     78.47 o 
  -8   8  11       20.65       30.17     69.40 o 
  -6   8  11       22.12      -50.05     82.31 o 
  -4   8  11       70.64      -24.59     87.19 o 
 -20   0  12       91.42      187.99     92.08 o 
 -18   0  12        5.20        6.63     62.25 o 
 -16   0  12       10.72       24.76     56.50 o 
 -14   0  12     1379.40     1348.65    128.63 o 
 -12   0  12      903.69      988.12     94.92 o 
 -10   0  12      722.69      721.77     63.51 o 
   2   0  12     1019.27      979.09     64.74 o 
   4   0  12      100.19       68.43     33.85 o 
   6   0  12      171.95       91.40     42.92 o 
   8   0  12        2.32       -2.79     42.67 o 
 -21   1  12       27.36       48.02     58.62 o 
 -19   1  12       41.00       18.68     47.95 o 
 -17   1  12       23.63       16.78     37.81 o 
 -15   1  12       55.00       82.55     43.77 o 
 -13   1  12       14.39       -4.42     29.78 o 
 -11   1  12      143.46      172.95     35.64 o 
  -9   1  12       41.42       45.51     28.95 o 
   3   1  12       61.95       41.52     20.70 o 
   5   1  12      173.43      203.05     32.59 o 
   7   1  12        0.04      -11.73     27.75 o 
   9   1  12        4.90      -29.67     46.58 o 
 -22   2  12       24.25       29.73     60.16 o 
 -20   2  12       56.16      108.42     59.89 o 
 -18   2  12      111.18      135.94     59.37 o 
 -16   2  12      162.72      172.86     55.19 o 
 -14   2  12        5.19        5.23     42.03 o 
 -12   2  12      949.72      999.05     63.37 o 
 -10   2  12      168.53      212.12     32.17 o 
  -8   2  12      152.35      153.35     31.18 o 
   0   2  12        1.30        4.79     22.75 o 
   2   2  12       51.55       53.07     20.94 o 
   4   2  12       86.96       54.55     26.27 o 
   6   2  12        2.05       22.09     29.11 o 
   8   2  12        2.95      -20.55     38.96 o 
 -21   3  12      182.69      222.07     79.41 o 
 -19   3  12       78.47      103.70     61.37 o 
 -17   3  12       32.14       30.26     48.90 o 
 -15   3  12       80.22       57.04     44.21 o 
 -13   3  12        3.32       -6.80     29.08 o 
 -11   3  12       52.31       49.28     30.77 o 
  -9   3  12       78.13      119.18     31.22 o 
  -7   3  12      283.88      231.22     33.76 o 
  -5   3  12        0.15       -6.46     19.96 o 
  -3   3  12      234.63      220.97     30.99 o 
  -1   3  12       53.37       40.34     23.92 o 
   1   3  12        0.07       17.68     26.47 o 
   3   3  12      200.47      190.92     39.77 o 
   5   3  12       19.35       50.24     35.62 o 
   7   3  12        0.15      -21.50     38.25 o 
 -20   4  12        3.56      -18.95     56.04 o 
 -18   4  12      182.92      185.88     70.60 o 
 -16   4  12        3.95      -40.32     49.26 o 
 -14   4  12      285.52      464.35     63.78 o 
 -12   4  12        6.15       -3.35     27.26 o 
 -10   4  12        1.74        1.53     25.81 o 
  -8   4  12        0.22      -23.89     23.89 o 
  -6   4  12      210.70      204.14     38.70 o 
  -4   4  12       48.04       49.87     29.35 o 
  -2   4  12       30.92       -5.87     26.27 o 
   0   4  12       26.55       22.63     31.60 o 
   2   4  12       36.22       51.32     35.19 o 
   4   4  12      103.72       88.66     41.98 o 
   6   4  12       21.91      -21.36     47.12 o 
 -17   5  12       34.45       53.32     59.93 o 
 -15   5  12        4.58       17.26     51.01 o 
 -13   5  12       34.98       30.36     48.34 o 
 -11   5  12      349.33      370.96     50.55 o 
  -9   5  12       60.06       67.81     33.42 o 
  -7   5  12      165.50      258.21     49.81 o 
  -5   5  12       27.86       17.67     34.34 o 
  -3   5  12       90.42      119.11     41.17 o 
  -1   5  12       18.75       60.41     38.21 o 
   1   5  12       52.39       54.44     40.56 o 
   3   5  12        2.73      -27.21     44.17 o 
 -16   6  12       19.54       26.91     62.56 o 
 -14   6  12       21.45       -0.25     55.62 o 
 -12   6  12       42.89       74.78     53.75 o 
 -10   6  12        0.82      -43.15     43.15 o 
  -8   6  12        5.30       -0.04     38.20 o 
  -6   6  12      106.29       84.47     55.87 o 
  -4   6  12      452.41      386.28     73.85 o 
  -2   6  12       28.32       33.60     50.59 o 
   0   6  12       71.13       70.98     74.46 o 
 -11   7  12       10.56       -3.84     72.72 o 
  -9   7  12       12.14       42.94     58.16 o 
  -7   7  12        0.72        2.96     77.95 o 
  -5   7  12      144.97      107.95     89.99 o 
  -3   7  12       43.48       87.89     88.59 o 
 -21   1  13        2.18        1.05     73.59 o 
 -19   1  13        2.24       19.70     49.84 o 
 -17   1  13        0.04       -9.05     40.20 o 
 -15   1  13        7.82        4.73     35.26 o 
 -13   1  13       54.03      108.73     36.18 o 
 -11   1  13        0.20       -5.14     22.76 o 
   3   1  13       32.62       22.76     26.08 o 
   5   1  13        4.23       42.68     35.75 o 
   7   1  13        9.54        4.78     44.26 o 
 -20   2  13        0.00      -11.26     49.85 o 
 -18   2  13        0.03      -20.31     43.18 o 
 -16   2  13       12.70        5.22     39.52 o 
 -14   2  13      694.75      821.69     64.88 o 
 -12   2  13      175.43      172.70     34.30 o 
 -10   2  13       22.82       40.74     28.26 o 
   2   2  13      204.65      207.84     37.98 o 
   4   2  13       10.89       -1.66     22.92 o 
   6   2  13       81.28      100.99     50.22 o 
 -19   3  13        6.79       34.70     72.89 o 
 -17   3  13       29.69       26.46     49.14 o 
 -15   3  13      323.14      357.08     55.10 o 
 -13   3  13       44.45       76.09     34.67 o 
 -11   3  13       65.84       92.08     33.37 o 
  -9   3  13       33.11       35.42     33.06 o 
  -7   3  13       36.10       93.10     30.51 o 
  -5   3  13        0.91       -6.10     22.87 o 
  -3   3  13       23.32       17.48     25.38 o 
  -1   3  13       21.07       41.28     28.70 o 
   1   3  13       48.52       50.37     26.37 o 
   3   3  13        6.41      -11.64     27.45 o 
   5   3  13        7.07       -4.40     44.50 o 
 -16   4  13      224.65      196.01     64.39 o 
 -14   4  13       76.11       82.62     42.77 o 
 -12   4  13      562.10      579.55     63.59 o 
 -10   4  13      176.13      196.44     41.55 o 
  -8   4  13       28.78       21.23     29.81 o 
  -6   4  13      212.56      237.77     37.56 o 
  -4   4  13       30.69       23.69     27.25 o 
  -2   4  13       10.84       -4.90     26.98 o 
   0   4  13        1.17       10.14     29.40 o 
   2   4  13       56.62       76.57     46.54 o 
   4   4  13        0.04      -12.94     52.84 o 
 -15   5  13      259.58      211.03     99.06 o 
 -13   5  13        1.43       15.43     40.36 o 
 -11   5  13        3.11      -12.73     30.37 o 
  -9   5  13        1.95        3.23     30.24 o 
  -7   5  13      204.44      257.17     49.07 o 
  -5   5  13        0.02      -19.41     31.19 o 
  -3   5  13      103.06       61.95     37.29 o 
  -1   5  13        1.92      -13.39     41.51 o 
   1   5  13        0.41      -10.75     46.51 o 
  -8   6  13        1.35      -40.11     65.39 o 
  -6   6  13       64.71       86.15     78.47 o 
  -4   6  13        2.40      -32.61     66.61 o 
  -2   6  13       27.93       69.58     81.26 o 
 -16   0  14      113.89      154.51     68.36 o 
 -14   0  14       31.28       64.00     43.60 o 
 -15   1  14       14.10       17.45     35.38 o 
 -13   1  14      158.86      147.72     28.15 o 
 -16   2  14        8.65       37.32     72.72 o 
 -14   2  14        6.25      -11.97     27.87 o 
 -12   2  14       33.01       17.73     30.35 o 
 -15   3  14       59.85       76.56     77.78 o 
 -13   3  14       54.02       84.37     33.68 o 
 -11   3  14       27.51       19.86     25.55 o 
  -9   3  14        2.49       26.61     27.37 o 
 -14   4  14       76.92       51.44     79.35 o 
 -12   4  14      126.29      118.06     76.38 o 
 -10   4  14        0.24       19.01     55.63 o 
  -8   4  14       99.98      114.57     61.04 o 
  -6   4  14        0.20      -32.26     42.20 o 
  -4   4  14        4.65       31.21     45.86 o 
  -2   4  14        3.86      -40.98     45.86 o 
 -11   5  14        2.25       -7.67     72.02 o 
  -9   5  14       33.46       68.68     49.28 o 
  -7   5  14        1.40       27.91     43.99 o 
  -5   5  14       20.32        7.15     63.65 o 
                                                 
